# Supplementary material for: Metabolomic Profiling Has the Potential to Differentiate Between Iron Deficiency Anemia and Anemia of Inflammation
Source: Metabolites. 2026 Jul 15;16(7):498. doi: 10.3390/metabo16070498 (PMC13414310; doi:10.3390/metabo16070498)
Supplement: Supplementary file 1 [file metabolites-16-00498-s001.zip]

Archive with 1 entries (1 files):
- metabolites-4378922-supplementary.xlsx
