# Supplementary material for: Metabolomic Profiling Has the Potential to Differentiate Between Iron Deficiency Anemia and Anemia of Inflammation
Source: Metabolites. 2026 Jul 15;16(7):498. doi: 10.3390/metabo16070498 (PMC13414310; doi:10.3390/metabo16070498)
Supplement: Supplementary file 1 [file metabolites-16-00498-s001.zip › metabolites-4378922-supplementary.xlsx]

## Sheet: 1A
Supplemental Table S1A. The list of metabolites measured with the MxP 500 Kit that were included in the statistical analyses, their median values (µM) with interquartile range and corresponding statistical significances.
		Anemia vs control group							Anemia subtype comparison
															IDA vs AI			IDA vs IDA+AI			IDA vs UA			AI vs IDA+AI			AI vs UA			IDA+AI vs UA
Abbrevation	Full name	Anemia	Controls	Fold change	Cohen's d	P value	P value with Benjamini-Hochberg correction		IDA	AI	IDA+AI	UA	P value (groupwise comparison)	P value with Benjamini-Hochberg correction	Fold change	Cohen's d	P value (Tukey's post hoc test)	Fold change	Cohen's d	P value (Tukey's post hoc test)	Fold change	Cohen's d	P value (Tukey's post hoc test)	Fold change	Cohen's d	P value (Tukey's post hoc test)	Fold change	Cohen's d	P value (Tukey's post hoc test)	Fold change	Cohen's d	P value (Tukey's post hoc test)
Amino acids (n=51, altered metabolites in t-test n=6(11.8%), in ANOVA n=3(5.9%))
HCys	Homocysteine	7.21 (5.38 - 8.98)	5.31 (4.57 - 6.70)	1.35782	0.528634	0.00608	0.0549567		6.92 (5.15 - 8.12)	11.00 (9.65 - 12.83)	6.37 (5.26 - 8.94)	7.35 (5.55 - 10.30)	0.18365	0.810563	1.5896	-0.810017	0.3794	0.92052	0.375286	0.5356	1.06214	-0.0872502	0.8973	0.579091	1.08746	0.11678	0.668182	0.649805	0.70482	1.15385	-0.442834	0.33716
Thr	Threonine	108.00 (83.18 - 134.75)	87.90 (78.00 - 114.81)	1.22867	0.553048	0.01053	0.0905088		111.00 (90.25 - 145.50)	105.00 (71.70 - 121.50)	93.27 (81.05 - 116.50)	96.62 (83.18 - 121.46)	0.885955	1	0.945946	0.0419306	0.98848	0.840271	0.317549	0.65402	0.870495	0.0685638	0.99998	0.888287	0.279807	0.93079	0.920238	0.0255902	0.99276	1.03597	-0.307994	0.72504
Cit	Citrulline	28.90 (20.73 - 34.72)	23.20 (16.97 - 25.70)	1.24569	0.534616	0.01063	0.0905648		29.00 (21.65 - 34.35)	29.35 (25.80 - 35.52)	32.00 (18.10 - 51.92)	27.27 (19.60 - 33.66)	0.349739	0.960063	1.01207	0.295502	0.88999	1.10345	-0.104975	0.99721	0.940517	0.458624	0.77333	1.09029	-0.450697	0.97506	0.929302	0.207875	0.99976	0.852344	0.572678	0.97305
SDMA	Symmetric dimethylarginine	0.35 (0.28 - 0.41)	0.29 (0.24 - 0.31)	1.21254	0.473323	0.01845	0.134734		0.30 (0.26 - 0.38)	0.52 (0.47 - 0.60)	0.34 (0.29 - 0.52)	0.37 (0.31 - 0.43)	0.0909234	0.562901	1.72259	-0.955695	0.07941	1.14618	0.0191128	0.97486	1.21761	-0.179542	0.70105	0.665381	0.984197	0.12491	0.706847	0.924853	0.37713	1.06232	-0.275761	0.70291
ADMA	Asymmetric dimethylarginine	0.28 (0.19 - 0.46)	0.23 (0.12 - 0.28)	1.2441	0.446998	0.04206	0.246036		0.32 (0.20 - 0.47)	0.22 (0.16 - 0.42)	0.27 (0.20 - 0.33)	0.31 (0.13 - 0.41)	0.709788	1	0.694851	0.0800801	0.99798	0.855799	0.0637021	0.95451	0.96395	0.332036	0.96267	1.23163	-0.0168216	0.99498	1.38728	0.271448	0.99927	1.12637	0.281749	0.99828
Pro	Proline	209.50 (141.88 - 298.25)	173.00 (120.00 - 223.12)	1.21098	0.400018	0.0472	0.26493		193.00 (133.00 - 257.00)	310.00 (255.50 - 367.50)	195.00 (135.75 - 331.89)	227.50 (171.00 - 340.00)	0.829425	1	1.60622	-0.34469	0.90377	1.01036	0.00667524	0.97675	1.17876	-0.158474	0.74675	0.629032	0.379557	0.83578	0.733871	0.251004	0.99999	1.16667	-0.188799	0.73841
His	Histidine	83.10 (72.65 - 92.51)	81.40 (67.65 - 88.95)	1.02088	0.383637	0.065	0.327003		83.10 (69.20 - 95.45)	77.50 (72.97 - 78.80)	84.40 (75.45 - 89.07)	84.10 (78.38 - 88.35)	0.900118	1	0.932611	-0.11992	0.99773	1.01564	-0.0889843	0.99873	1.01203	-0.21331	0.64749	1.08903	0.0323686	0.9939	1.08516	-0.112293	0.95012	0.996445	-0.138333	0.8105
Asp	Aspartate	19.85 (15.60 - 24.30)	23.20 (20.77 - 25.30)	0.855603	-0.336669	0.07129	0.336019		21.10 (17.40 - 24.60)	19.25 (16.08 - 22.27)	21.40 (16.10 - 28.25)	17.00 (15.45 - 22.53)	0.347605	0.958876	0.912322	0.218081	0.97816	1.01422	-0.391381	0.70101	0.805687	0.406589	0.60779	1.11169	-0.418941	0.68201	0.883117	0.171239	0.98204	0.794393	0.657589	0.28849
Asn	Asparagine	46.79 (38.02 - 54.30)	42.20 (34.64 - 47.80)	1.10887	0.398153	0.08051	0.360259		46.50 (38.40 - 55.90)	49.40 (43.35 - 49.75)	41.60 (35.92 - 52.50)	45.14 (38.90 - 53.77)	0.960556	1	1.06237	-0.102293	0.99621	0.894624	0.111295	0.95491	0.970843	-0.0941758	0.91988	0.842105	0.267457	0.94506	0.91385	0.0117956	0.99791	1.0852	-0.236978	0.81373
Arg	Arginine	123.50 (93.60 - 142.00)	107.00 (94.39 - 131.50)	1.15421	0.381397	0.09853	0.392392		123.00 (94.00 - 146.50)	124.00 (96.07 - 135.50)	135.00 (111.72 - 149.83)	114.50 (93.98 - 136.75)	0.781267	1	1.00813	0.11503	0.97816	1.09756	-0.311614	0.95527	0.930894	0.124253	0.99954	1.08871	-0.546048	0.8986	0.923387	0.0110498	0.98993	0.848148	0.476878	0.94785
Leu	Leucine	109.00 (92.42 - 128.75)	130.00 (103.31 - 141.50)	0.838462	-0.353333	0.12659	0.451085		102.00 (80.05 - 114.00)	126.50 (114.25 - 131.25)	109.00 (95.00 - 151.33)	117.50 (99.72 - 144.88)	0.156458	0.795395	1.2402	-0.286966	0.84229	1.06863	-0.455765	0.62484	1.15196	-0.590781	0.10512	0.86166	-0.237213	0.9951	0.928854	-0.414238	0.92163	1.07798	-0.14253	0.98276
Met-SO	Methionine sulfoxide	2.85 (2.31 - 3.51)	2.56 (2.23 - 2.92)	1.11328	0.320272	0.13929	0.469607		2.80 (2.27 - 3.10)	2.61 (2.39 - 2.83)	2.94 (2.61 - 3.15)	3.38 (2.45 - 4.15)	0.277089	0.93476	0.932143	0.17571	0.98143	1.05	-0.583454	0.8364	1.20714	-0.482727	0.17024	1.12644	-0.497262	0.79643	1.29502	-0.475062	0.38059	1.14966	0.0414531	0.94376
c4-OH-Pro	cis-4-Hydroxyproline	53.45 (3.99 - 62.98)	60.00 (50.75 - 62.26)	0.890833	-0.324326	0.14432	0.482602		52.20 (3.99 - 59.40)	60.85 (17.14 - 69.00)	63.20 (58.81 - 65.60)	51.42 (3.99 - 63.88)	0.376914	0.966555	1.16571	0.189443	0.97881	1.21073	-0.642527	0.25512	0.985153	-0.173521	0.99968	1.03862	-0.91537	0.33995	0.845111	-0.37576	0.97376	0.813687	0.541776	0.3568
Ala	Alanine	446.50 (316.25 - 539.00)	344.63 (291.50 - 453.00)	1.29558	0.266498	0.14563	0.482602		410.00 (306.00 - 521.50)	491.50 (461.75 - 543.75)	453.00 (310.50 - 606.92)	434.00 (341.25 - 500.25)	0.971919	1	1.19878	-0.188067	0.99665	1.10488	-0.104112	0.99814	1.05854	-0.0307303	0.95805	0.921668	0.0767786	0.99108	0.883011	0.193496	0.99955	0.958057	0.0855666	0.96298
TrpBetaine		0.19 (0.11 - 0.28)	0.26 (0.17 - 0.41)	0.734733	-0.471559	0.14982	0.491314		0.22 (0.14 - 0.29)	0.14 (0.12 - 0.23)	0.13 (0.082 - 0.24)	0.19 (0.082 - 0.30)	0.9072	1	0.631696	0.106927	0.99934	0.584821	0.152614	0.99323	0.86942	-0.165839	0.83851	0.925795	0.0699276	0.99963	1.37633	-0.14899	0.92614	1.48664	-0.166266	0.86343
Kynurenine	Kynurenine	1.64 (1.27 - 2.36)	1.32 (1.05 - 1.81)	1.24242	0.30149	0.15856	0.499555		1.45 (1.10 - 2.05)	3.01 (2.52 - 3.60)	1.70 (1.59 - 2.40)	2.04 (1.29 - 2.42)	0.190075	0.81715	2.07586	-0.75552	0.3423	1.16897	-0.37199	0.91428	1.41034	-0.367041	0.66346	0.563123	0.470879	0.83384	0.679402	0.515293	0.81978	1.20649	0.0175779	0.99919
AABA	alpha-aminobutyric acid	11.75 (8.69 - 15.74)	12.70 (10.40 - 17.52)	0.925197	-0.30856	0.19659	0.553312		11.20 (8.20 - 14.60)	10.33 (9.68 - 13.10)	16.40 (7.78 - 21.05)	14.00 (11.67 - 16.77)	0.072624	0.493218	0.922321	0.119973	1	1.46429	-0.428746	0.4674	1.25	-0.715331	0.09737	1.58761	-0.476403	0.70735	1.35528	-0.996555	0.49476	0.853659	-0.24329	0.99859
BABA	beta-aminobutyric acid	0.25 (0.092 - 1.75)	0.13 (0.091 - 0.20)	1.98157	0.274323	0.20891	0.572886		0.50 (0.087 - 1.81)	0.25 (0.12 - 4.28)	0.25 (0.18 - 0.32)	0.28 (0.14 - 2.10)	0.291793	0.935087	0.494834	-0.441579	0.7198	0.488144	0.665984	0.40783	0.55261	0.0379207	0.99359	0.986481	0.875842	0.20573	1.11676	0.422151	0.84503	1.13206	-0.612829	0.38211
Nitro-Tyr	Nitrotyrosine	0.21 (0.12 - 0.29)	0.20 (0.13 - 0.24)	1.05473	0.223851	0.21338	0.575579		0.22 (0.12 - 0.26)	0.20 (0.15 - 0.42)	0.22 (0.19 - 0.29)	0.19 (0.08 - 0.29)	0.953305	1	0.906393	-0.239712	0.92107	1.02283	-0.0446832	0.98525	0.856164	-0.0205221	0.98727	1.12846	0.23385	0.99502	0.944584	0.215745	0.85901	0.837054	0.0249321	0.95041
3-Met-His	3-methyl-histidine	2.92 (0.59 - 6.53)	3.48 (1.32 - 9.71)	0.83735	-0.29023	0.23332	0.610647		1.52 (0.46 - 4.42)	3.74 (1.48 - 8.67)	3.73 (1.39 - 6.80)	6.50 (3.10 - 10.33)	0.17839	0.810563	2.46053	-0.114743	0.99625	2.45309	-0.165835	0.99918	4.27303	-0.627542	0.06961	0.996979	-0.0496922	0.99984	1.73663	-0.545849	0.56264	1.74189	-0.492029	0.4574
Dopamine	Dopamine	0.98 (0.69 - 1.99)	0.88 (0.77 - 1.24)	1.11907	0.235258	0.2801	0.653022		1.24 (0.71 - 2.00)	0.88 (0.71 - 1.77)	0.72 (0.68 - 1.12)	1.01 (0.73 - 1.98)	0.733643	1	0.706452	-0.010946	0.99994	0.577419	0.335766	0.69879	0.817702	0.250813	0.99213	0.817352	0.347984	0.83327	1.15748	0.286447	0.99621	1.41613	-0.109095	0.84419
Phe	Phenylalanine	71.05 (58.70 - 96.34)	71.50 (56.25 - 83.60)	0.993706	0.205716	0.28235	0.653022		62.60 (54.45 - 77.80)	86.90 (82.42 - 97.75)	80.20 (70.40 - 108.33)	78.70 (60.70 - 106.69)	0.636277	1	1.38818	-0.135432	0.98843	1.28115	-0.352646	0.85133	1.25719	-0.311297	0.62014	0.9229	-0.301707	0.98617	0.905639	-0.198797	0.97221	0.981297	0.0376532	0.99999
Glu	Glutamate	66.85 (48.26 - 87.65)	61.60 (41.05 - 81.07)	1.08523	0.222979	0.28818	0.654858		62.50 (45.40 - 84.25)	52.70 (40.88 - 103.97)	90.70 (75.65 - 142.00)	68.25 (52.05 - 77.29)	0.194444	0.82089	0.8432	0.399681	0.7676	1.4512	-0.794175	0.29524	1.092	-0.139847	0.9536	1.72106	-0.945019	0.17301	1.29507	-0.456215	0.6187	0.752481	0.561752	0.56589
Val	Valine	228.50 (133.75 - 327.85)	270.00 (195.00 - 344.18)	0.846296	-0.209591	0.30036	0.657204		199.00 (106.20 - 279.50)	231.50 (210.00 - 286.00)	137.00 (116.30 - 243.20)	345.00 (266.50 - 410.31)	0.31117	0.951816	1.16332	-0.267695	0.94484	0.688442	0.158812	0.8637	1.73367	-0.455817	0.24666	0.591793	0.579084	0.74283	1.49028	-0.245396	0.92539	2.51825	-0.779858	0.22957
Ser	Serine	118.00 (98.78 - 142.00)	122.05 (111.81 - 148.06)	0.96684	-0.190442	0.33172	0.681451		117.00 (96.60 - 146.00)	113.00 (102.00 - 123.25)	130.00 (109.35 - 145.39)	119.00 (100.45 - 142.00)	0.896059	1	0.965812	0.0840155	1	1.11111	-0.193036	0.91888	1.01709	-0.163147	0.89328	1.15044	-0.311609	0.96203	1.0531	-0.292992	0.97039	0.915385	0.0404789	0.9991
Spermidine	Spermidine	0.13 (0.10 - 0.18)	0.12 (0.092 - 0.15)	1.13983	0.23507	0.35203	0.698969		0.15 (0.12 - 0.18)	0.11 (0.092 - 0.12)	0.17 (0.14 - 0.18)	0.11 (0.081 - 0.15)	0.176116	0.810563	0.711921	0.515864	0.70261	1.13907	-0.418301	0.73809	0.698675	0.407408	0.48939	1.6	-1.02986	0.38317	0.981395	-0.091699	0.99891	0.613372	0.802638	0.25918
HArg	Homoarginine	1.88 (1.39 - 2.56)	2.06 (1.59 - 2.32)	0.914751	0.190022	0.37445	0.70876		1.94 (1.46 - 2.91)	1.72 (1.23 - 2.21)	2.07 (1.62 - 2.47)	1.70 (1.29 - 2.24)	0.579822	1	0.886598	0.117928	0.9839	1.06701	-0.311267	0.94073	0.876289	0.281149	0.85834	1.20349	-0.430458	0.89514	0.988372	0.160702	0.99894	0.821256	0.620158	0.73198
Putrescine	Putrescine	0.12 (0.085 - 0.16)	0.11 (0.092 - 0.13)	1.07781	0.176466	0.40522	0.734079		0.12 (0.077 - 0.17)	0.10 (0.091 - 0.15)	0.12 (0.092 - 0.13)	0.12 (0.088 - 0.14)	0.844097	1	0.861345	-0.0807168	0.99992	0.991597	0.0903302	0.93928	0.978992	0.226444	0.90642	1.15122	0.234964	0.98178	1.13659	0.378217	0.98509	0.987288	0.182026	0.99966
5-AVA	5-Aminovaleric acid	0.15 (0.088 - 0.20)	0.15 (0.11 - 0.21)	0.988255	-0.16202	0.42577	0.743065		0.13 (0.07 - 0.18)	0.15 (0.12 - 0.16)	0.25 (0.18 - 0.28)	0.13 (0.098 - 0.22)	0.587578	1	1.19048	0.152473	0.96331	2	-0.4603	0.63364	1.04762	0.050954	0.99803	1.68	-0.866204	0.59256	0.88	-0.149925	0.98639	0.52381	0.796555	0.62159
Cys	Cysteine	37.25 (28.74 - 44.27)	36.50 (31.10 - 40.54)	1.02055	-0.170998	0.43787	0.756528		34.60 (26.40 - 40.10)	49.15 (46.50 - 53.00)	29.00 (25.20 - 34.30)	42.05 (32.58 - 47.66)	0.0169111	0.157891	1.42052	-0.842675	0.37092	0.83815	0.814898	0.05921	1.21532	-0.234756	0.80843	0.590031	1.14582	0.01191	0.855544	0.747298	0.76498	1.45	-1.00093	0.02312
Serotonin	Serotonin	0.51 (0.26 - 0.70)	0.51 (0.34 - 0.71)	0.989152	-0.184826	0.44484	0.76018		0.53 (0.24 - 0.71)	0.33 (0.32 - 0.38)	0.55 (0.38 - 0.77)	0.48 (0.091 - 0.71)	0.747067	1	0.622659	0.324587	0.89744	1.03184	0.0503405	0.99929	0.899813	0.252256	0.66806	1.65714	-0.452276	0.91776	1.44511	-0.0718996	0.99998	0.872051	0.230224	0.83386
Ile	Isoleucine	59.25 (52.80 - 73.67)	68.22 (54.90 - 82.45)	0.868487	-0.157974	0.48777	0.782717		56.80 (44.95 - 66.10)	82.50 (63.48 - 95.38)	63.10 (56.95 - 96.20)	63.50 (57.40 - 82.77)	0.245098	0.874962	1.45246	-0.409835	0.67039	1.11092	-0.459749	0.62855	1.11796	-0.525308	0.17178	0.764848	-0.0702454	1	0.769697	-0.127424	0.99712	1.00634	-0.0318702	0.99614
Gly	Glycine	281.50 (219.62 - 355.50)	284.00 (225.61 - 361.95)	0.991197	0.138383	0.50987	0.79982		275.00 (220.50 - 352.50)	268.50 (223.25 - 287.50)	292.54 (256.00 - 337.50)	286.00 (219.12 - 441.50)	0.859306	1	0.976364	0.0993789	0.99786	1.06378	-0.107928	0.99987	1.04	-0.210595	0.61567	1.08953	-0.288243	0.99733	1.06518	-0.291161	0.80112	0.977645	-0.11412	0.89044
Gln	Glutamine	559.50 (466.21 - 665.50)	546.00 (467.30 - 617.75)	1.02473	0.122734	0.54399	0.822858		531.00 (433.00 - 643.50)	650.00 (628.50 - 679.75)	475.86 (434.50 - 571.75)	587.50 (516.25 - 674.50)	0.488531	1	1.22411	-0.544181	0.56797	0.896156	0.216227	0.80143	1.1064	-0.115894	0.78947	0.732091	0.883131	0.3364	0.903846	0.556723	0.91684	1.23461	-0.410454	0.4857
ProBetaine		1.27 (0.72 - 5.97)	1.16 (0.78 - 9.81)	1.09024	-0.143595	0.55447	0.824828		1.21 (0.61 - 2.93)	4.39 (1.37 - 32.05)	2.04 (1.02 - 5.54)	1.10 (0.90 - 6.36)	0.638171	1	3.63223	-0.380905	0.81349	1.68595	0.331444	0.82528	0.909917	0.113715	0.99802	0.464164	0.549092	0.54688	0.250512	0.43922	0.78968	0.539706	-0.209306	0.90451
PAG	Phenylacetylglycine	0.35 (0.14 - 0.68)	0.26 (0.20 - 0.48)	1.33208	0.12169	0.56099	0.828368		0.32 (0.12 - 0.74)	0.53 (0.27 - 0.87)	0.70 (0.58 - 0.76)	0.23 (0.14 - 0.40)	0.323128	0.951816	1.65732	0.00766441	0.98992	2.1838	-0.410057	0.49756	0.728972	0.361387	0.50846	1.31767	-0.470121	0.85466	0.43985	0.410809	0.67437	0.333809	1.01981	0.13657
Trp	Tryptophan	51.80 (43.52 - 63.35)	52.60 (42.13 - 60.70)	0.984791	0.0965937	0.63437	0.853711		48.60 (41.15 - 60.20)	57.25 (47.43 - 62.35)	46.70 (43.33 - 51.39)	62.80 (52.70 - 67.23)	0.171843	0.810563	1.17798	-0.515998	0.49599	0.960905	-0.178102	0.98896	1.29218	-0.582844	0.06098	0.815721	0.378432	0.81501	1.09694	-0.0557354	0.99571	1.34475	-0.47571	0.53978
Betaine	Betaine	21.95 (16.07 - 34.15)	22.40 (19.82 - 29.12)	0.979911	-0.0830339	0.70323	0.878041		20.50 (16.00 - 28.65)	38.25 (28.73 - 45.00)	14.30 (10.85 - 40.46)	26.35 (17.18 - 35.85)	0.401802	0.976376	1.86585	-0.763892	0.34234	0.697561	0.149384	0.96744	1.28537	0.00109814	0.9997	0.373856	0.705271	0.35102	0.688889	0.627124	0.43989	1.84266	-0.121456	0.96234
t4-OH-Pro	trans-4-Hydroxyproline	11.40 (8.08 - 16.80)	11.39 (9.43 - 12.80)	1.00079	0.0880054	0.71605	0.884584		10.90 (7.82 - 13.70)	14.80 (12.17 - 24.85)	6.94 (6.60 - 16.55)	12.50 (9.71 - 19.88)	0.767881	1	1.3578	-0.271038	0.94289	0.636697	0.293412	0.82798	1.14633	-0.0622086	0.97816	0.468919	0.567953	0.70668	0.844257	0.22965	0.99217	1.80043	-0.365154	0.72464
Met	Methionine	21.65 (16.85 - 27.50)	21.40 (17.91 - 26.30)	1.01168	0.0690393	0.72371	0.886155		20.00 (16.25 - 26.05)	23.75 (19.73 - 29.12)	19.00 (14.20 - 32.90)	23.15 (19.52 - 28.77)	0.659552	1	1.1875	-0.0201794	0.99984	0.95	-0.32115	0.9642	1.1575	-0.316946	0.37399	0.8	-0.318468	0.99134	0.974737	-0.293215	0.79996	1.21842	-0.00774311	0.93209
GABA	Gamma-aminobutyric acid	0.21 (0.17 - 0.26)	0.24 (0.19 - 0.24)	0.9	-0.0656316	0.72776	0.888873		0.20 (0.18 - 0.25)	0.21 (0.16 - 0.31)	0.29 (0.24 - 0.31)	0.20 (0.16 - 0.25)	0.331349	0.951816	1.01463	-0.375793	0.67503	1.39996	-0.838978	0.1279	0.985366	-0.0371377	0.99968	1.37977	-0.241282	0.87544	0.971154	0.252925	0.75608	0.703854	0.605759	0.20359
PheAlaBetaine		0.073 (0.046 - 0.12)	0.061 (0.049 - 0.099)	1.19672	0.0766451	0.73508	0.892713		0.055 (0.033 - 0.11)	0.11 (0.09 - 0.13)	0.11 (0.093 - 0.15)	0.083 (0.058 - 0.12)	0.937501	1	2.01818	-0.102552	0.9785	2	-0.216132	0.84796	1.50909	-0.0883238	0.9999	0.990991	-0.181998	0.99172	0.747748	0.0412117	0.97663	0.754545	0.278504	0.85817
Orn	Ornithine	78.10 (49.90 - 104.56)	65.36 (55.35 - 83.20)	1.19495	0.0696231	0.74111	0.893528		68.60 (44.45 - 95.00)	124.50 (94.05 - 162.75)	49.90 (38.90 - 78.00)	86.55 (58.67 - 111.42)	0.36748	0.961787	1.81487	-0.631084	0.33878	0.727405	0.197827	0.80878	1.26166	-0.0425963	0.87889	0.400803	1.03125	0.20293	0.695181	0.872894	0.67895	1.73447	-0.351784	0.56726
1-Met-His	1-methyl-histidine	4.45 (2.84 - 6.74)	4.04 (2.94 - 5.69)	1.10025	-0.0794415	0.74678	0.896494		3.51 (2.70 - 5.05)	11.85 (7.09 - 16.52)	3.86 (2.79 - 9.13)	6.42 (4.16 - 8.29)	0.0737576	0.493218	3.37607	-0.792876	0.36015	1.09972	0.23043	0.64425	1.82764	-0.49818	0.2113	0.325738	0.938723	0.14378	0.54135	0.391811	0.98597	1.66192	-0.84817	0.09915
Taurine	Taurine	99.60 (86.00 - 116.38)	107.00 (86.55 - 124.35)	0.930841	-0.0601124	0.79646	0.916301		100.00 (85.90 - 120.00)	88.25 (80.17 - 99.92)	106.00 (83.50 - 126.38)	101.60 (94.08 - 111.86)	0.858982	1	0.8825	0.144868	0.97486	1.06	-0.276745	0.95296	1.016	0.00210843	0.99986	1.20113	-0.425042	0.88965	1.15127	-0.200189	0.97224	0.958491	0.316824	0.97196
Lys	Lysine	160.00 (132.50 - 191.75)	167.00 (129.29 - 190.50)	0.958084	0.0450059	0.83632	0.932303		152.00 (128.00 - 179.00)	175.50 (158.50 - 188.00)	167.14 (134.75 - 219.50)	176.00 (146.75 - 217.46)	0.335854	0.951816	1.15461	-0.157597	0.99081	1.09962	-0.514771	0.63717	1.15789	-0.428477	0.37298	0.952381	-0.409642	0.91806	1.00285	-0.332438	0.89484	1.05299	0.149395	0.99994
Cystine	Cystine	0.76 (0.17 - 3.68)	0.85 (0.56 - 1.23)	0.891304	-0.0408036	0.84466	0.932303		0.39 (0.16 - 1.67)	8.93 (7.52 - 18.53)	0.92 (0.28 - 3.59)	1.14 (0.12 - 6.79)	0.0774773	0.508314	23.1347	-1.17303	0.08192	2.37047	0.00447473	0.99789	2.94171	-0.245933	0.92943	0.102464	0.873974	0.18191	0.127156	0.813813	0.24211	1.24098	-0.208466	0.94489
beta-Ala	beta-alanine	2.12 (1.30 - 3.40)	1.83 (1.63 - 2.64)	1.15874	0.0365139	0.84616	0.932303		1.56 (1.26 - 2.94)	3.10 (1.51 - 4.66)	2.45 (1.54 - 4.17)	2.33 (1.86 - 3.38)	0.659637	1	1.98718	-0.00893573	1	1.57051	-0.399765	0.81464	1.49199	-0.273376	0.72914	0.790323	-0.338656	0.91575	0.750806	-0.287924	0.92398	0.95	0.19307	0.9988
Spermine	Spermine	0.083 (0.071 - 0.16)	0.098 (0.079 - 0.13)	0.846939	0.0252071	0.87443	0.937169		0.085 (0.07 - 0.16)	0.083 (0.076 - 0.12)	0.16 (0.12 - 0.22)	0.072 (0.069 - 0.093)	0.000818738	0.00836836	0.982353	0.962793	0.65924	1.85882	-1.06989	0.01288	0.847059	0.869138	0.46967	1.89222	-0.822319	0.01017	0.862275	-0.173145	0.9975	0.455696	1.06872	0.00159
Tyr	Tyrosine	57.95 (40.27 - 68.18)	49.90 (43.60 - 63.60)	1.16132	-0.0285729	0.8948	0.946113		56.50 (39.35 - 63.70)	67.90 (66.20 - 72.75)	70.40 (33.52 - 72.44)	53.45 (46.55 - 61.50)	0.728163	1	1.20177	-0.458623	0.62476	1.24602	-0.0628191	0.99693	0.946018	0.0446483	0.99991	1.03682	0.471241	0.85411	0.787187	0.538708	0.65314	0.759233	0.116652	0.99569
Anserine	Anserine	0.018 (0.013 - 0.023)	0.023 (0.012 - 0.026)	0.782609	0.00908283	0.95904	0.98024		0.018 (0.013 - 0.022)	0.019 (0.012 - 0.032)	0.022 (0.0085 - 0.024)	0.02 (0.015 - 0.024)	0.132634	0.707626	1.02778	-0.531306	0.59751	1.22222	1.00105	0.52037	1.09722	-0.435714	0.78975	1.18919	0.60835	0.19891	1.06757	0.138651	0.93112	0.897727	-0.844498	0.25545
Acylcarnitines (n=40, altered metabolites in t-test n=3(7.5%), in ANOVA n=3(7.5%))
C14:2	Tetradecadienylcarnitine	0.044 (0.038 - 0.06)	0.057 (0.05 - 0.064)	0.763158	-0.565958	0.00845	0.0739357		0.041 (0.035 - 0.052)	0.047 (0.044 - 0.073)	0.067 (0.063 - 0.068)	0.046 (0.039 - 0.055)	0.353553	0.960618	1.14634	0.0828112	0.99107	1.63415	-0.757505	0.0673	1.10976	-0.135272	0.99989	1.42553	-0.626238	0.37381	0.968085	-0.191389	0.98913	0.679104	0.67236	0.09553
C5-OH (C3-DC-M)	Hydroxyvalerylcarnitine	0.057 (0.045 - 0.072)	0.066 (0.057 - 0.076)	0.865562	-0.463054	0.0317	0.199872		0.053 (0.027 - 0.064)	0.073 (0.066 - 0.084)	0.059 (0.054 - 0.076)	0.064 (0.049 - 0.081)	0.707805	1	1.36792	-0.299948	0.88657	1.11321	-0.264018	0.86372	1.19811	-0.27515	0.90918	0.813793	0.0394393	1	0.875862	0.02608	0.99291	1.07627	-0.0101605	0.99132
C6 (C4:1-DC)	Hexanoylcarnitine	0.072 (0.051 - 0.088)	0.079 (0.066 - 0.095)	0.914595	-0.402544	0.041	0.244222		0.059 (0.048 - 0.08)	0.076 (0.064 - 0.083)	0.097 (0.073 - 0.12)	0.079 (0.061 - 0.092)	0.176018	0.810563	1.27966	0.377874	0.86882	1.64407	-0.689137	0.17087	1.34722	-0.215843	0.9275	1.28477	-1.15505	0.15178	1.05279	-0.700328	0.70009	0.819441	0.597315	0.42977
C12	Dodecanoylcarnitine	0.068 (0.058 - 0.091)	0.087 (0.059 - 0.12)	0.781609	-0.469211	0.07626	0.34764		0.063 (0.054 - 0.087)	0.08 (0.066 - 0.13)	0.084 (0.075 - 0.11)	0.074 (0.063 - 0.098)	0.570999	1	1.26984	0.0684044	0.99157	1.33333	-0.536659	0.24444	1.17502	-0.194117	0.95747	1.05	-0.4136	0.65184	0.925325	-0.239668	0.99998	0.881262	0.350943	0.49556
C14:1	Tetradecenoylcarnitine	0.056 (0.044 - 0.069)	0.059 (0.05 - 0.068)	0.949153	-0.41962	0.11922	0.445243		0.055 (0.044 - 0.066)	0.042 (0.034 - 0.065)	0.056 (0.048 - 0.058)	0.062 (0.051 - 0.074)	0.608409	1	0.763636	0.496322	0.78535	1.01818	-0.0749689	0.97758	1.12727	-0.11599	0.95993	1.33333	-0.632079	0.72901	1.47619	-0.625469	0.64745	1.10714	-0.0452749	0.99994
C2	Acetylcarnitine	5.22 (3.92 - 7.36)	6.87 (4.47 - 7.83)	0.760553	-0.359072	0.127	0.451085		4.72 (3.75 - 6.14)	5.88 (4.71 - 7.67)	5.67 (4.71 - 7.71)	7.11 (5.17 - 8.78)	0.359017	0.961787	1.24576	-0.0598904	0.99868	1.20127	-0.306407	0.80333	1.50719	-0.505565	0.3624	0.964286	-0.227356	0.94766	1.20985	-0.461627	0.83059	1.25466	-0.180269	0.99628
C10	Decanoylcarnitine	0.17 (0.14 - 0.24)	0.20 (0.17 - 0.28)	0.843434	-0.305758	0.14826	0.487989		0.16 (0.13 - 0.19)	0.20 (0.15 - 0.27)	0.20 (0.16 - 0.23)	0.17 (0.14 - 0.25)	0.944477	1	1.26087	-0.0291016	0.99381	1.25776	-0.143421	0.96554	1.06522	0.120572	0.99612	0.997537	-0.104179	0.99898	0.844828	0.148782	0.98181	0.846914	0.262542	0.93945
C4	Butyrylcarnitine	0.18 (0.12 - 0.25)	0.17 (0.13 - 0.26)	1.02445	-0.409599	0.15758	0.499555		0.14 (0.11 - 0.21)	0.24 (0.20 - 0.28)	0.23 (0.14 - 0.30)	0.22 (0.14 - 0.28)	0.215651	0.83585	1.67708	-0.249557	0.99358	1.59028	-0.388249	0.96205	1.55556	-0.595167	0.52954	0.94824	-0.152611	0.94195	0.927536	-0.37914	0.71138	0.978166	-0.174906	0.97459
C5:1	Tiglylcarnitine	0.032 (0.016 - 0.043)	0.035 (0.025 - 0.046)	0.913151	-0.347649	0.15929	0.499555		0.03 (0.013 - 0.04)	0.034 (0.025 - 0.04)	0.04 (0.034 - 0.046)	0.039 (0.017 - 0.048)	0.116025	0.651729	1.13333	0.214145	0.979	1.31667	-0.808509	0.15044	1.28333	-0.401237	0.75465	1.16176	-1.03845	0.2414	1.13235	-0.610463	0.76886	0.974684	0.433105	0.54098
C9	Nonaylcarnitine	0.063 (0.05 - 0.087)	0.063 (0.052 - 0.073)	1.00551	0.226849	0.18329	0.538912		0.057 (0.047 - 0.067)	0.084 (0.076 - 0.09)	0.099 (0.06 - 0.14)	0.072 (0.058 - 0.094)	0.250636	0.884974	1.48246	-0.191845	0.98397	1.73684	-0.672132	0.4634	1.25439	-0.445183	0.30572	1.1716	-0.448712	0.85479	0.846154	-0.255265	0.88691	0.722222	0.230075	0.99564
C8	Octanoylcarnitine	0.15 (0.12 - 0.18)	0.18 (0.14 - 0.21)	0.831461	-0.243614	0.22067	0.590915		0.14 (0.12 - 0.16)	0.16 (0.13 - 0.22)	0.16 (0.13 - 0.18)	0.15 (0.13 - 0.20)	0.936223	1	1.1	0.0537131	0.99999	1.06897	-0.0799923	0.99062	1.02069	0.169363	0.97094	0.971787	-0.112454	0.99722	0.9279	0.118224	0.99109	0.954839	0.256195	0.94396
C3-OH	Hydroxypropionylcarnitine	0.19 (0.088 - 0.24)	0.22 (0.15 - 0.26)	0.844247	-0.263199	0.24857	0.625286		0.17 (0.086 - 0.23)	0.16 (0.096 - 0.21)	0.24 (0.21 - 0.25)	0.20 (0.09 - 0.26)	0.0974568	0.584139	0.942529	0.544672	0.68765	1.35582	-0.757029	0.15925	1.17363	-0.254371	0.95523	1.43849	-1.32933	0.08109	1.24519	-0.764268	0.54154	0.86562	0.516568	0.37519
C12:1	Dodecenoylcarnitine	0.063 (0.052 - 0.074)	0.066 (0.056 - 0.076)	0.954545	-0.255374	0.31021	0.667053		0.065 (0.05 - 0.074)	0.057 (0.053 - 0.082)	0.062 (0.052 - 0.068)	0.064 (0.055 - 0.076)	0.977694	1	0.876923	0.0299939	0.99938	0.953846	0.173044	0.99854	0.976923	0.026409	0.99956	1.08772	0.163407	0.99659	1.11404	-0.00531475	0.99804	1.02419	-0.172167	0.99982
C18	Octadecanoylcarnitine	0.05 (0.035 - 0.059)	0.05 (0.036 - 0.06)	1.00096	-0.226758	0.31532	0.667053		0.05 (0.034 - 0.059)	0.048 (0.037 - 0.066)	0.055 (0.042 - 0.069)	0.05 (0.038 - 0.058)	0.880608	1	0.97	0.221897	0.99696	1.1	-0.185712	0.76946	1	0.10542	0.9816	1.13402	-0.373597	0.81865	1.03093	-0.121193	0.99998	0.909091	0.306541	0.67198
C14:1-OH	Hydroxytetradecenoylcarnitine	0.038 (0.025 - 0.051)	0.042 (0.032 - 0.051)	0.904762	-0.186527	0.37938	0.714901		0.032 (0.025 - 0.042)	0.044 (0.039 - 0.049)	0.049 (0.046 - 0.07)	0.042 (0.027 - 0.054)	0.0176569	0.163284	1.39062	0.428578	0.90484	1.53125	-1.04549	0.01053	1.3125	-0.442778	0.68715	1.10112	-1.05348	0.02483	0.94382	-0.827124	0.56632	0.857143	0.712578	0.11859
C10:2	Decadienylcarnitine	0.069 (0.062 - 0.084)	0.073 (0.066 - 0.08)	0.945205	-0.161255	0.4006	0.731048		0.067 (0.062 - 0.076)	0.085 (0.072 - 0.086)	0.071 (0.068 - 0.072)	0.075 (0.061 - 0.085)	0.555441	1	1.27612	-0.548239	0.57293	1.0597	0.103872	0.99227	1.1194	0.000433505	0.99996	0.830409	0.533888	0.61474	0.877193	0.530147	0.64756	1.05634	-0.119474	0.99153
C16:1	Hexadecenoylcarnitine	0.05 (0.039 - 0.062)	0.052 (0.044 - 0.06)	0.961538	-0.208011	0.40266	0.732128		0.05 (0.037 - 0.06)	0.048 (0.046 - 0.053)	0.068 (0.058 - 0.078)	0.05 (0.039 - 0.062)	0.333178	0.951816	0.95	0.382258	0.97279	1.36	-0.578961	0.15291	1.01	-0.118231	1	1.43158	-0.842852	0.23159	1.06316	-0.529258	0.97897	0.742647	0.532895	0.20804
C16:1-OH	Hydroxyhexadecenoylcarnitine	0.026 (0.02 - 0.033)	0.025 (0.022 - 0.029)	1.04	0.153911	0.41926	0.741534		0.026 (0.018 - 0.031)	0.023 (0.02 - 0.028)	0.031 (0.026 - 0.036)	0.026 (0.022 - 0.035)	0.188874	0.81715	0.884615	0.618224	0.54	1.19231	-0.471987	0.59629	0.980769	-0.209611	0.86094	1.34783	-1.16686	0.20537	1.1087	-0.865361	0.32022	0.822581	0.303339	0.9146
C5-DC (C6-OH)	Glutarylcarnitine	0.067 (0.036 - 0.08)	0.068 (0.052 - 0.075)	0.985294	-0.167664	0.42631	0.743065		0.055 (0.033 - 0.072)	0.085 (0.078 - 0.10)	0.083 (0.076 - 0.089)	0.066 (0.036 - 0.08)	0.314626	0.951816	1.54545	-0.322527	0.80615	1.50909	-0.751846	0.19122	1.19091	-0.274802	0.9243	0.976471	-0.409328	0.86201	0.770588	0.0465181	0.96778	0.789157	0.461755	0.46566
C3:1	Propenoylcarnitine	0.15 (0.04 - 0.19)	0.16 (0.093 - 0.19)	0.931568	-0.174001	0.43902	0.757172		0.13 (0.04 - 0.19)	0.13 (0.054 - 0.14)	0.19 (0.17 - 0.20)	0.17 (0.037 - 0.19)	0.172735	0.810563	0.970149	0.530936	0.65851	1.39798	-0.63421	0.25025	1.2849	-0.146662	0.99943	1.44099	-1.30273	0.11096	1.32444	-0.72695	0.66472	0.919116	0.56537	0.35821
C6:1	Hexenoylcarnitine	0.026 (0.019 - 0.034)	0.026 (0.022 - 0.03)	1	-0.154396	0.51345	0.802842		0.024 (0.018 - 0.031)	0.035 (0.027 - 0.038)	0.029 (0.024 - 0.035)	0.029 (0.02 - 0.034)	0.439794	0.979706	1.45833	-0.354385	0.72283	1.20833	-0.610041	0.33715	1.20833	-0.0661425	0.99745	0.828571	-0.230745	0.97454	0.828571	0.307106	0.82673	1	0.577579	0.48293
C7-DC	Pimeloylcarnitine	0.069 (0.046 - 0.088)	0.072 (0.048 - 0.09)	0.958333	-0.167199	0.5247	0.813527		0.063 (0.046 - 0.082)	0.073 (0.07 - 0.075)	0.086 (0.067 - 0.097)	0.076 (0.041 - 0.088)	0.637383	1	1.15873	0.225015	0.99769	1.36508	-0.439005	0.39737	1.21429	0.0510519	0.93246	1.17808	-0.682753	0.55872	1.04795	-0.175561	0.99762	0.889535	0.480404	0.26523
C5-M-DC	Methylglutarylcarnitine	0.046 (0.029 - 0.054)	0.044 (0.039 - 0.054)	1.05999	-0.119283	0.54346	0.822858		0.042 (0.026 - 0.05)	0.052 (0.049 - 0.054)	0.05 (0.047 - 0.06)	0.053 (0.036 - 0.059)	0.0934083	0.570437	1.22619	0.133403	0.99999	1.19048	-0.827775	0.0912	1.26376	-0.507285	0.39434	0.970874	-0.721431	0.2941	1.03064	-0.598585	0.76011	1.06156	0.322198	0.64242
C4:1	Butenylcarnitine	0.039 (0.031 - 0.054)	0.042 (0.028 - 0.058)	0.928571	-0.138807	0.59947	0.835107		0.039 (0.026 - 0.057)	0.042 (0.034 - 0.051)	0.047 (0.046 - 0.058)	0.036 (0.031 - 0.051)	0.443857	0.983984	1.0641	0.0986152	0.99981	1.20513	-0.59349	0.22478	0.923077	-0.109845	1	1.13253	-0.766737	0.44977	0.86747	-0.261681	0.99983	0.765957	0.592972	0.29336
C3	Propionylcarnitine	0.33 (0.25 - 0.43)	0.30 (0.24 - 0.39)	1.125	0.104862	0.64494	0.853711		0.30 (0.22 - 0.36)	0.40 (0.39 - 0.47)	0.26 (0.22 - 0.55)	0.41 (0.28 - 0.50)	0.583862	1	1.36102	-0.138638	1	0.867797	-0.370731	0.96062	1.4	-0.352819	0.58984	0.637609	-0.240979	0.98551	1.02864	-0.242578	0.87874	1.61328	0.0360362	0.98462
C5	Valerylcarnitine	0.10 (0.077 - 0.15)	0.10 (0.078 - 0.14)	1.00282	0.0998791	0.65492	0.855608		0.086 (0.074 - 0.13)	0.14 (0.13 - 0.15)	0.12 (0.092 - 0.16)	0.14 (0.096 - 0.20)	0.0851791	0.537071	1.64535	0.0187986	0.99704	1.36628	-0.835981	0.38203	1.56977	-0.562285	0.15723	0.830389	-0.694488	0.53817	0.954064	-0.533313	0.46122	1.14894	0.233586	0.99931
C5:1-DC	Glutaconylcarnitine	0.034 (0.026 - 0.043)	0.035 (0.028 - 0.045)	0.971429	-0.112388	0.66769	0.860286		0.032 (0.026 - 0.041)	0.038 (0.036 - 0.038)	0.036 (0.032 - 0.054)	0.037 (0.026 - 0.046)	0.221248	0.840863	1.17188	0.402084	0.88408	1.125	-0.772372	0.34483	1.14062	-0.0990497	0.96985	0.96	-1.13064	0.27665	0.973333	-0.421928	0.77738	1.01389	0.56232	0.59299
C10:1	Decenoylcarnitine	0.12 (0.10 - 0.16)	0.12 (0.10 - 0.16)	1.03151	-0.0970088	0.6844	0.866425		0.12 (0.096 - 0.17)	0.12 (0.10 - 0.14)	0.11 (0.11 - 0.12)	0.14 (0.10 - 0.15)	0.776313	1	0.996	-0.0977445	0.98595	0.912	0.304589	0.89761	1.08	0.199494	0.96068	0.915663	0.416797	0.86081	1.08434	0.349858	0.92642	1.18421	-0.156985	0.98766
C16	Hexadecanoylcarnitine	0.11 (0.092 - 0.14)	0.10 (0.089 - 0.13)	1.06397	0.0858227	0.69622	0.872292		0.11 (0.084 - 0.13)	0.11 (0.092 - 0.16)	0.14 (0.10 - 0.17)	0.11 (0.095 - 0.13)	0.480156	1	0.968182	0.152015	0.99549	1.23636	-0.628255	0.3703	1.00909	-0.198057	0.91452	1.277	-0.590264	0.51324	1.04225	-0.288974	0.92826	0.816176	0.363097	0.701
C12-DC	Dodecanedioylcarnitine	0.55 (0.49 - 0.58)	0.55 (0.51 - 0.57)	1.00823	-0.0771748	0.72642	0.888356		0.54 (0.48 - 0.57)	0.56 (0.52 - 0.57)	0.55 (0.53 - 0.61)	0.56 (0.50 - 0.61)	0.130555	0.700379	1.03247	0.1886	0.99973	1.02226	-0.865678	0.14064	1.04453	-0.272506	0.69625	0.990117	-1.05501	0.344	1.01168	-0.467	0.87907	1.02178	0.607337	0.56157
C16:2	Hexadecadienylcarnitine	0.031 (0.025 - 0.036)	0.027 (0.025 - 0.033)	1.15426	0.0756525	0.74952	0.897397		0.033 (0.024 - 0.037)	0.03 (0.025 - 0.038)	0.028 (0.026 - 0.03)	0.031 (0.026 - 0.034)	0.901568	1	0.909091	-0.0814266	0.97627	0.848485	0.198585	0.94237	0.94697	0.160252	0.99928	0.933333	0.337567	0.88031	1.04167	0.236864	0.96762	1.11607	-0.0292583	0.97144
C0	Carnitine	32.75 (26.20 - 41.08)	29.80 (27.02 - 35.20)	1.09899	0.0591662	0.77397	0.910934		28.60 (25.65 - 37.95)	35.05 (33.32 - 41.65)	30.20 (26.25 - 40.21)	33.65 (30.50 - 44.36)	0.5355	1	1.22552	-0.242084	0.98707	1.05594	-0.12934	0.99971	1.17657	-0.391113	0.50129	0.861626	0.178614	0.99737	0.960057	-0.215679	0.94935	1.11424	-0.365074	0.84836
C18:2	Octadecadienylcarnitine	0.072 (0.054 - 0.085)	0.057 (0.054 - 0.072)	1.25863	-0.0644535	0.81248	0.927227		0.072 (0.056 - 0.084)	0.064 (0.041 - 0.093)	0.078 (0.063 - 0.088)	0.062 (0.055 - 0.083)	0.836657	1	0.888889	0.153125	0.99995	1.08333	-0.020791	0.97879	0.864583	0.264888	0.87281	1.21875	-0.148393	0.98716	0.972656	0.0821336	0.97652	0.798077	0.338333	0.83033
C14:2-OH	Hydroxytetradecadienylcarnitine	0.03 (0.018 - 0.036)	0.028 (0.022 - 0.033)	1.07143	0.0397185	0.82658	0.931087		0.026 (0.016 - 0.033)	0.03 (0.024 - 0.037)	0.033 (0.031 - 0.038)	0.03 (0.02 - 0.039)	0.22558	0.848984	1.15385	0.584683	0.93188	1.26923	-0.627074	0.82397	1.17308	-0.438731	0.37113	1.1	-1.10488	0.68532	1.01667	-0.523921	0.41947	0.924242	-0.0861648	0.99476
C14	Tetradecanoylcarnitine	0.037 (0.03 - 0.049)	0.039 (0.031 - 0.045)	0.948718	-0.0497978	0.83353	0.932303		0.033 (0.028 - 0.039)	0.044 (0.036 - 0.052)	0.053 (0.041 - 0.064)	0.044 (0.034 - 0.054)	0.0154434	0.145587	1.31818	0.267878	0.99131	1.60606	-1.09239	0.01772	1.34848	-0.562089	0.22044	1.21839	-0.933419	0.0745	1.02299	-0.738896	0.47606	0.839623	0.582961	0.41241
C18:1	Octadecenoylcarnitine	0.13 (0.11 - 0.16)	0.12 (0.10 - 0.14)	1.10169	-0.0483915	0.84679	0.932303		0.13 (0.10 - 0.16)	0.10 (0.078 - 0.19)	0.14 (0.12 - 0.16)	0.13 (0.11 - 0.15)	0.993727	1	0.792308	0.0629334	0.99822	1.05385	-0.0514817	0.91943	0.988462	0.064762	0.98313	1.3301	-0.0829371	0.98681	1.24757	-0.00705539	0.98119	0.937956	0.1188	0.84403
C18:1-OH	Hydroxyoctadecenoylcarnitine	0.082 (0.064 - 0.10)	0.082 (0.069 - 0.096)	0.993902	-0.0428497	0.85271	0.932303		0.074 (0.059 - 0.097)	0.087 (0.078 - 0.096)	0.11 (0.094 - 0.12)	0.082 (0.064 - 0.11)	0.0738544	0.493218	1.17568	0.242141	0.99706	1.5	-0.952156	0.02493	1.11486	-0.161213	0.99167	1.27586	-1.07233	0.10736	0.948276	-0.428872	0.9837	0.743243	0.808632	0.06985
C3-DC (C4-OH)	Hydroxybutyrylcarnitine	0.067 (0.057 - 0.081)	0.063 (0.059 - 0.074)	1.05952	-0.0360731	0.86651	0.933762		0.062 (0.053 - 0.076)	0.066 (0.058 - 0.076)	0.082 (0.068 - 0.099)	0.077 (0.059 - 0.084)	0.170465	0.810563	1.06452	-0.17881	0.92047	1.32258	-0.975244	0.16176	1.24597	-0.476117	0.2521	1.24242	-0.479135	0.71848	1.17045	-0.229849	0.94936	0.942073	0.286524	0.87777
C16-OH	Hydroxyhexadecanoylcarnitine	0.049 (0.031 - 0.067)	0.049 (0.041 - 0.059)	1	-0.0197388	0.9271	0.964614		0.044 (0.028 - 0.065)	0.046 (0.035 - 0.067)	0.058 (0.048 - 0.076)	0.052 (0.035 - 0.077)	0.265285	0.913446	1.04545	0.462919	0.71499	1.31016	-0.53311	0.64543	1.17045	-0.239722	0.92423	1.2532	-0.918528	0.33123	1.11957	-0.692654	0.52701	0.893367	0.330264	0.90327
C16:2-OH	Hydroxyhexadecadienylcarnitine	0.02 (0.017 - 0.024)	0.021 (0.016 - 0.023)	0.928571	-0.000462164	0.99844	0.999408		0.018 (0.016 - 0.024)	0.02 (0.02 - 0.024)	0.024 (0.02 - 0.026)	0.019 (0.017 - 0.024)	0.419135	0.979706	1.13889	-0.00664274	0.99451	1.33333	-0.582691	0.28402	1.05556	-0.291757	0.86979	1.17073	-0.650101	0.67288	0.926829	-0.318076	0.99563	0.791667	0.348044	0.64998
Bile acids (n=12, altered metabolites in t-test n=2(16.7%), in ANOVA n=1(8.3%))
GLCA	Glycolithocholic acid	0.017 (0.006 - 0.04)	0.007 (0.004 - 0.023)	2.40537	0.385565	0.01834	0.134734		0.017 (0.006 - 0.036)	0.022 (0.0088 - 0.028)	0.015 (0.0085 - 0.082)	0.018 (0.0085 - 0.045)	0.346626	0.958876	1.30145	0.0747549	0.99587	0.90799	-0.69276	0.63786	1.10472	0.0816882	0.99773	0.697674	-0.704137	0.71878	0.848837	0.0121554	0.98831	1.21667	0.65996	0.76443
GDCA	Glycodeoxycholic acid	0.42 (0.19 - 0.78)	0.16 (0.088 - 0.47)	2.59816	0.420485	0.02077	0.145058		0.44 (0.20 - 0.87)	0.35 (0.22 - 0.58)	0.43 (0.21 - 0.70)	0.28 (0.11 - 0.70)	0.212431	0.83585	0.792517	-0.50266	0.70133	0.977324	-0.382478	0.99081	0.632378	0.371491	0.92231	1.23319	0.139876	0.92062	0.797936	0.736389	0.51168	0.64705	0.76846	0.90577
CA	Cholic acid	0.04 (0.019 - 0.20)	0.028 (0.0095 - 0.085)	1.44198	0.290965	0.09126	0.372333		0.029 (0.013 - 0.17)	0.10 (0.024 - 0.61)	0.22 (0.098 - 1.02)	0.077 (0.017 - 0.15)	0.109006	0.630802	3.50431	-0.254996	0.87382	7.72414	-0.845823	0.09627	2.64488	0.0864931	0.99835	2.20418	-0.513208	0.66546	0.75475	0.423197	0.85247	0.342417	0.938775	0.11413
DCA	Deoxycholic acid	0.29 (0.14 - 0.60)	0.21 (0.12 - 0.50)	1.38152	0.257132	0.13345	0.464459		0.29 (0.13 - 0.56)	0.31 (0.14 - 1.99)	0.50 (0.28 - 2.71)	0.27 (0.14 - 0.62)	0.0183458	0.166484	1.05842	-0.387809	0.84697	1.70103	-1.11144	0.09092	0.933375	0.26174	0.98656	1.60714	-0.531666	0.68257	0.881857	0.559049	0.7708	0.548711	1.12181	0.08508
TMCA	Tauromurocholic acid	0.012 (0.0042 - 0.02)	0.006 (0.0043 - 0.017)	2	0.218374	0.17016	0.524525		0.013 (0.0045 - 0.02)	0.009 (0.0052 - 0.025)	0.0079 (0.007 - 0.018)	0.0088 (0.0032 - 0.016)	0.914246	1	0.678222	-0.155904	0.98009	0.597965	0.0959006	0.99424	0.66428	0.112352	0.94967	0.881667	0.748663	0.96057	0.979444	1.00341	0.90248	1.1109	0.0224444	0.99952
CDCA	Chenodeoxycholic acid	0.088 (0.027 - 0.43)	0.075 (0.05 - 0.19)	1.18	0.201294	0.26902	0.640513		0.066 (0.024 - 0.24)	0.14 (0.052 - 0.92)	0.44 (0.22 - 1.33)	0.11 (0.027 - 0.19)	0.0680776	0.489654	2.14394	-0.0990355	0.97541	6.66667	-0.938527	0.03132	1.69697	0.0954289	0.99231	3.10954	-0.630202	0.30523	0.791519	0.211624	0.94441	0.254545	0.936047	0.03496
TDCA	Taurodeoxycholic acid	0.061 (0.028 - 0.14)	0.045 (0.019 - 0.10)	1.36101	0.215789	0.32083	0.672852		0.073 (0.034 - 0.16)	0.045 (0.032 - 0.15)	0.042 (0.014 - 0.073)	0.064 (0.018 - 0.14)	0.101522	0.604773	0.616438	-0.794726	0.22324	0.575342	0.214971	0.86295	0.876712	0.282945	0.94029	0.933333	0.734122	0.16319	1.42222	0.900682	0.14942	1.52381	0.0937583	0.98466
GCDCA	Glycochenodeoxycholic acid	0.59 (0.30 - 0.95)	0.42 (0.25 - 0.72)	1.43191	0.194505	0.39795	0.731048		0.57 (0.31 - 1.14)	0.88 (0.63 - 1.00)	0.68 (0.45 - 0.96)	0.41 (0.22 - 0.72)	0.874533	1	1.53684	-0.121144	0.98912	1.19298	-0.325541	0.77561	0.714474	0.0471352	0.99602	0.776256	-0.239657	0.9682	0.464897	0.139085	0.97351	0.598897	0.297373	0.73691
GUDCA	Glycoursodeoxycholic acid	0.056 (0.027 - 0.10)	0.05 (0.024 - 0.089)	1.13	0.153614	0.51483	0.803597		0.053 (0.028 - 0.088)	0.096 (0.05 - 0.30)	0.064 (0.044 - 0.099)	0.05 (0.026 - 0.12)	0.692685	1	1.80189	-0.403914	0.78657	1.20755	-0.155155	0.9638	0.938679	0.109346	0.9944	0.670157	0.348913	0.98056	0.520942	0.578406	0.73792	0.777344	0.312413	0.93154
TCA	Taurocholic acid	0.028 (0.012 - 0.074)	0.036 (0.014 - 0.075)	0.777778	-0.151336	0.61436	0.844241		0.029 (0.012 - 0.075)	0.016 (0.014 - 0.062)	0.014 (0.012 - 0.072)	0.026 (0.014 - 0.065)	0.740194	1	0.568966	-0.355045	0.94935	0.5	-0.329664	0.69718	0.896552	-0.272946	0.91819	0.878788	0.045085	0.98123	1.57576	-0.019764	0.99948	1.7931	-0.0432705	0.93364
GCA	Glycocholic acid	0.19 (0.12 - 0.43)	0.11 (0.07 - 0.25)	1.65351	0.10717	0.66843	0.860286		0.21 (0.12 - 0.48)	0.20 (0.11 - 0.26)	0.23 (0.12 - 0.41)	0.17 (0.14 - 0.26)	0.921763	1	0.929907	-0.187053	0.9867	1.07009	-0.252284	0.91703	0.801332	-0.154369	0.94584	1.15075	-0.0515693	0.99669	0.861734	-0.0023564	1	0.748843	0.0305964	0.99501
TCDCA	Taurochenodeoxycholic acid	0.14 (0.069 - 0.26)	0.096 (0.05 - 0.21)	1.42188	-0.068342	0.81596	0.927227		0.14 (0.068 - 0.27)	0.096 (0.087 - 0.26)	0.14 (0.055 - 0.27)	0.14 (0.077 - 0.19)	0.950377	1	0.699275	-0.152759	0.99735	1	-0.108747	0.879	0.978261	-0.149976	0.99957	1.43005	0.062537	0.97892	1.39896	-0.0217409	0.99942	0.978261	-0.0551415	0.92608
Cholesteryl esters (n=22, altered metabolites in t-test n=2(9.1%), in ANOVA n=2(9.1%))
CE(20:4)		149.00 (114.25 - 213.00)	202.30 (143.71 - 230.50)	0.73652	-0.542376	0.01334	0.107933		155.00 (114.50 - 201.00)	139.00 (134.50 - 199.00)	113.00 (90.07 - 127.50)	200.50 (140.75 - 235.25)	0.0963264	0.58095	0.896774	-0.174143	0.99871	0.729032	0.939385	0.02091	1.29355	0.102594	0.99951	0.81295	1.29732	0.1051	1.44245	0.302884	0.99984	1.77434	-0.925284	0.03218
CE(15:1)		0.71 (0.58 - 0.82)	0.83 (0.70 - 0.95)	0.852518	-0.422928	0.04674	0.263864		0.66 (0.55 - 0.80)	0.63 (0.48 - 0.78)	0.71 (0.60 - 0.83)	0.78 (0.70 - 0.97)	0.289097	0.93476	0.960606	0.173897	0.98228	1.0697	-0.373141	0.80759	1.17576	-0.473108	0.29475	1.11356	-0.549166	0.77613	1.22397	-0.660819	0.49242	1.09915	-0.107318	0.98952
CE(22:5)		1.98 (1.70 - 2.29)	2.22 (1.91 - 2.86)	0.894144	-0.423225	0.05963	0.316422		1.92 (1.70 - 2.25)	1.82 (1.48 - 2.18)	2.17 (1.71 - 2.33)	2.09 (1.76 - 2.43)	0.868943	1	0.950521	0.345516	0.7958	1.13021	-0.00443865	0.99948	1.08854	0.036464	0.99988	1.18904	-0.355654	0.85134	1.14521	-0.331303	0.84915	0.963134	0.0472617	0.99881
CE(20:5)		63.10 (45.15 - 92.20)	70.97 (56.05 - 94.27)	0.889085	-0.398669	0.06855	0.331573		58.50 (41.95 - 79.05)	70.55 (60.28 - 100.33)	80.00 (20.12 - 90.80)	68.15 (56.90 - 131.50)	0.623201	1	1.20598	-0.0877658	0.99992	1.36752	0.419444	0.59153	1.16496	-0.140518	0.92209	1.13395	0.426309	0.81396	0.965982	-0.060541	0.97199	0.851875	-0.522948	0.40616
CE(18:1)		275.50 (217.00 - 355.75)	299.11 (273.00 - 370.53)	0.921064	-0.300705	0.13667	0.468347		283.00 (231.00 - 369.50)	185.00 (165.25 - 193.50)	226.00 (187.50 - 262.24)	292.00 (271.00 - 427.75)	0.335727	0.951816	0.65371	0.623284	0.25426	0.798587	0.0727382	0.89362	1.0318	-0.163541	0.71548	1.22162	-0.826276	0.78044	1.57838	-1.05853	0.09253	1.29204	-0.331038	0.54755
CE(22:1)		0.82 (0.42 - 1.27)	0.92 (0.58 - 1.28)	0.890273	-0.329335	0.13843	0.468347		0.72 (0.37 - 1.08)	0.89 (0.49 - 0.97)	1.87 (0.71 - 2.04)	0.85 (0.47 - 1.16)	0.584106	1	1.23509	0.0850244	0.99446	2.60031	-0.357449	0.63621	1.18239	-0.3459	0.98637	2.10536	-0.354968	0.70649	0.957327	-0.415752	0.97167	0.45471	0.0350334	0.8163
CE(14:0)		30.35 (16.45 - 40.95)	32.00 (21.94 - 43.09)	0.948438	-0.295355	0.15707	0.499555		26.10 (14.25 - 41.70)	24.90 (15.65 - 36.02)	33.40 (29.70 - 37.75)	35.90 (18.40 - 41.70)	0.21201	0.83585	0.954023	0.260306	0.93731	1.27969	-0.602212	0.26852	1.37548	-0.346593	0.77033	1.34137	-1.08767	0.27843	1.44177	-0.751654	0.67641	1.07485	0.423516	0.70878
CE(18:2)		970.50 (672.25 - 1293.50)	1109.00 (866.03 - 1293.46)	0.875113	-0.281792	0.16292	0.507024		966.00 (681.50 - 1358.00)	562.00 (493.50 - 719.75)	734.00 (654.00 - 1104.68)	1113.50 (926.00 - 1407.50)	0.205701	0.83585	0.581781	0.763912	0.24469	0.759834	-0.168421	0.9977	1.15269	-0.125548	0.75379	1.30605	-1.07438	0.37335	1.98132	-1.01368	0.09654	1.51703	0.057449	0.96659
CE(22:6)		29.05 (22.33 - 39.00)	30.10 (24.70 - 39.65)	0.965116	-0.299483	0.19329	0.548776		25.90 (20.80 - 33.55)	28.85 (27.45 - 32.05)	26.00 (18.37 - 27.45)	38.80 (32.62 - 44.05)	0.36638	0.961787	1.1139	-0.128898	0.99996	1.00386	0.160956	0.82273	1.49807	-0.433197	0.12946	0.901213	0.42908	0.90559	1.34489	-0.411125	0.56968	1.49231	-0.714192	0.12979
CE(20:3)		16.05 (12.35 - 20.50)	17.40 (13.70 - 20.45)	0.922414	-0.258681	0.26359	0.640513		16.50 (13.30 - 21.40)	11.70 (11.53 - 14.65)	12.90 (11.20 - 14.68)	17.70 (14.97 - 21.98)	0.766419	1	0.709091	0.351029	0.59279	0.781818	0.30962	0.46864	1.07273	0.0665742	0.99662	1.10256	-0.0608134	0.99978	1.51282	-0.330683	0.56751	1.37209	-0.278798	0.45601
CE(18:3)		43.45 (35.55 - 62.73)	49.60 (39.56 - 57.39)	0.876008	-0.187804	0.34026	0.688529		46.30 (37.30 - 63.25)	27.95 (23.15 - 34.17)	31.25 (24.85 - 38.65)	50.65 (42.70 - 68.17)	0.39654	0.974787	0.603672	0.532428	0.30801	0.674946	0.225817	0.71274	1.09395	-0.168958	0.84132	1.11807	-0.458215	0.934	1.81216	-0.935463	0.15575	1.6208	-0.54534	0.43781
CE(14:1)		0.76 (0.27 - 1.42)	0.97 (0.39 - 1.74)	0.78977	-0.209486	0.35344	0.698969		0.59 (0.25 - 1.35)	0.47 (0.17 - 0.77)	1.00 (0.71 - 2.16)	1.00 (0.31 - 1.79)	0.0445578	0.357567	0.799488	0.587859	0.52025	1.70648	-0.635338	0.26113	1.70007	-0.517047	0.6908	2.13447	-1.14063	0.07852	2.12645	-1.01183	0.22053	0.996242	0.102802	0.75097
CE(16:0)		147.25 (115.50 - 183.75)	159.35 (129.52 - 179.36)	0.924038	-0.19927	0.36155	0.705695		143.00 (111.00 - 181.50)	107.50 (100.18 - 134.25)	136.00 (123.00 - 153.53)	171.00 (154.00 - 230.50)	0.187972	0.81715	0.751748	0.47207	0.50146	0.951049	-0.333368	0.97173	1.1958	-0.387854	0.2209	1.26512	-1.05628	0.48575	1.5907	-1.07088	0.07253	1.25735	-0.062352	0.83577
CE(18:0)		24.60 (19.42 - 30.55)	27.40 (19.75 - 33.12)	0.89781	-0.208861	0.37389	0.70876		23.80 (18.85 - 29.25)	17.45 (14.67 - 19.02)	26.40 (19.70 - 27.15)	29.23 (24.55 - 33.07)	0.0263827	0.23079	0.733193	0.713948	0.20608	1.10924	-0.388134	0.78376	1.22794	-0.552581	0.22693	1.51289	-1.03079	0.11972	1.67479	-1.61012	0.01911	1.10701	-0.147589	0.98299
CE(20:1)		3.21 (2.06 - 5.51)	2.91 (2.38 - 3.80)	1.10212	0.155059	0.4724	0.77542		3.06 (1.88 - 5.76)	2.42 (1.74 - 4.12)	5.09 (3.70 - 53.00)	3.17 (2.29 - 4.69)	0.0688574	0.491621	0.792484	0.346853	0.8082	1.6634	-0.89683	0.08537	1.03758	-0.307441	0.90357	2.09897	-1.01593	0.07226	1.30928	-0.669935	0.60174	0.623772	0.591225	0.29057
CE(17:0)		11.00 (5.49 - 18.57)	10.95 (8.80 - 14.65)	1.00486	-0.115887	0.54453	0.822858		7.18 (4.74 - 16.15)	16.50 (8.59 - 18.92)	15.80 (9.79 - 20.85)	15.90 (6.20 - 20.67)	0.240033	0.866845	2.29805	-0.0841233	0.99674	2.20056	-0.529608	0.45883	2.21448	-0.496251	0.46362	0.957576	-0.511036	0.7928	0.963636	-0.481628	0.89994	1.00633	0.0617411	0.97478
CE(15:0)		3.42 (2.56 - 4.15)	3.57 (2.81 - 3.97)	0.959384	-0.0993542	0.65654	0.855706		3.36 (2.58 - 4.51)	2.30 (2.09 - 2.88)	3.17 (2.44 - 3.46)	3.66 (3.40 - 4.26)	0.383238	0.966555	0.686012	0.673221	0.34528	0.943452	0.122507	0.94898	1.08929	-0.049473	0.91083	1.37527	-0.754973	0.79341	1.58785	-0.796372	0.21448	1.15457	-0.209415	0.79372
CE(17:1)		5.51 (3.48 - 10.25)	6.43 (4.27 - 9.20)	0.85825	-0.0882025	0.66999	0.860286		4.46 (3.54 - 10.50)	5.75 (4.20 - 7.40)	6.95 (5.67 - 9.86)	8.69 (3.30 - 10.57)	0.483482	1	1.28924	0.336	0.77556	1.5583	-0.388824	0.79453	1.94791	-0.24453	0.94225	1.2087	-0.797026	0.48502	1.5109	-0.581049	0.61085	1.25003	0.14425	0.96188
CE(22:2)		0.55 (0.24 - 1.09)	0.55 (0.37 - 0.73)	1	0.0860866	0.68889	0.868373		0.68 (0.20 - 1.12)	0.42 (0.26 - 0.52)	0.55 (0.38 - 4.71)	0.56 (0.30 - 0.77)	0.281483	0.93476	0.625	0.435626	0.76697	0.816568	-0.57135	0.50184	0.824704	-0.293758	0.94999	1.30651	-0.744332	0.28262	1.31953	-0.645938	0.61266	1.00996	0.24877	0.77777
CE(20:0)		17.85 (9.90 - 29.47)	17.78 (11.60 - 26.50)	1.00368	0.0848474	0.7002	0.876148		15.50 (9.07 - 28.20)	14.15 (10.19 - 24.25)	28.80 (15.32 - 117.00)	22.95 (11.77 - 29.46)	0.0741604	0.493218	0.912903	0.397681	0.78712	1.85806	-0.803709	0.16181	1.48065	-0.434887	0.70748	2.03534	-0.933977	0.11087	1.62191	-0.794812	0.43366	0.796875	0.391107	0.59453
CE(22:0)		2.16 (1.21 - 3.22)	1.90 (1.19 - 3.42)	1.13684	0.0591733	0.80512	0.922987		1.97 (1.17 - 3.21)	2.63 (1.55 - 3.12)	2.73 (2.05 - 3.98)	2.00 (1.11 - 2.92)	0.693949	1	1.33503	-0.0766118	0.99905	1.38832	-0.465016	0.48649	1.01269	-0.168183	0.99997	1.03992	-0.394587	0.78076	0.758555	-0.0926172	0.99863	0.729433	0.340068	0.53771
CE(16:1)		42.35 (32.06 - 60.27)	43.90 (34.59 - 54.20)	0.964692	0.0348859	0.86255	0.932303		42.20 (34.30 - 61.40)	29.75 (23.58 - 33.22)	45.20 (32.96 - 52.35)	46.65 (34.76 - 78.14)	0.434608	0.979706	0.704976	0.471557	0.53403	1.07109	-0.250565	0.9976	1.10545	-0.253845	0.63664	1.51933	-0.804347	0.62632	1.56807	-0.748906	0.20781	1.03208	-0.00337281	0.93594
Ceramids (n=71, altered metabolites in t-test n=0, in ANOVA n=0)
Cer(d18:1/14:0)		0.12 (0.095 - 0.16)	0.11 (0.082 - 0.15)	1.11261	0.406282	0.06477	0.327003		0.13 (0.095 - 0.17)	0.098 (0.083 - 0.11)	0.12 (0.11 - 0.15)	0.13 (0.11 - 0.17)	0.894995	1	0.755814	0.303491	0.86742	0.968992	0.0159923	0.99104	0.992248	0.0149953	0.99981	1.28205	-0.366726	0.97966	1.31282	-0.4257	0.86978	1.024	-0.00314133	0.98831
Hex3Cer(d18:1/16:0)		1.35 (1.10 - 1.57)	1.46 (1.27 - 1.68)	0.924658	-0.393463	0.08982	0.372333		1.35 (1.11 - 1.52)	1.09 (1.06 - 1.27)	1.28 (1.09 - 1.37)	1.56 (1.23 - 1.77)	0.832524	1	0.807407	0.292754	0.95368	0.948148	-0.0821644	0.99983	1.15556	-0.118128	0.7806	1.17431	-0.550425	0.96568	1.43119	-0.45031	0.71703	1.21875	-0.0456076	0.95082
Hex2Cer(d18:1/14:0)		0.37 (0.25 - 0.47)	0.29 (0.25 - 0.36)	1.25873	0.375302	0.09347	0.379748		0.37 (0.25 - 0.48)	0.25 (0.25 - 0.28)	0.32 (0.24 - 0.36)	0.42 (0.38 - 0.48)	0.3149	0.951816	0.68306	0.513208	0.48404	0.871585	-0.0119685	0.93784	1.14413	-0.324806	0.30402	1.276	-0.71326	0.89621	1.675	-0.866531	0.08828	1.3127	-0.344919	0.35447
Cer(d18:0/24:1)		0.32 (0.22 - 0.46)	0.39 (0.26 - 0.54)	0.83162	-0.372857	0.11105	0.43131		0.26 (0.21 - 0.38)	0.59 (0.34 - 0.72)	0.56 (0.34 - 0.62)	0.33 (0.24 - 0.37)	0.237079	0.866845	2.2722	-0.660644	0.40834	2.1706	-0.657938	0.29872	1.26448	-0.167275	0.99451	0.955285	0.0185467	0.99986	0.5565	0.496896	0.5659	0.582549	0.502951	0.46235
Cer(d18:1/18:0)		0.43 (0.33 - 0.65)	0.39 (0.34 - 0.50)	1.11788	0.308077	0.12412	0.451085		0.43 (0.31 - 0.70)	0.58 (0.38 - 0.76)	0.42 (0.34 - 0.54)	0.42 (0.31 - 0.62)	0.971927	1	1.34582	-0.142857	0.98829	0.969838	0.0921711	0.99312	0.984919	0.0572232	0.99996	0.720628	0.279285	0.96885	0.731833	0.196683	0.98753	1.01555	-0.0328002	0.99637
Cer(d18:2/24:0)		0.39 (0.30 - 0.51)	0.48 (0.36 - 0.55)	0.816562	-0.306765	0.14531	0.482602		0.36 (0.30 - 0.53)	0.31 (0.22 - 0.40)	0.31 (0.26 - 0.35)	0.47 (0.43 - 0.48)	0.380391	0.966555	0.858726	0.516842	0.6151	0.867261	0.51084	0.51865	1.29086	-0.0253065	0.97764	1.00994	-0.046305	0.99995	1.50323	-0.582973	0.51578	1.48843	-0.60972	0.42796
Cer(d18:2/18:0)		0.096 (0.073 - 0.13)	0.11 (0.085 - 0.13)	0.837719	-0.314273	0.17981	0.535559		0.086 (0.058 - 0.13)	0.11 (0.081 - 0.13)	0.081 (0.074 - 0.11)	0.11 (0.085 - 0.14)	0.520977	1	1.25	-0.0809859	0.99749	0.94186	-0.2394	0.89726	1.30523	-0.408802	0.50147	0.753488	-0.191971	0.98328	1.04419	-0.370317	0.90782	1.3858	-0.17015	0.99418
Cer(d18:2/22:0)		0.20 (0.15 - 0.26)	0.23 (0.20 - 0.28)	0.898093	-0.235888	0.27365	0.643045		0.20 (0.15 - 0.26)	0.13 (0.11 - 0.19)	0.18 (0.14 - 0.19)	0.22 (0.20 - 0.26)	0.377982	0.966555	0.651961	0.628312	0.44337	0.865513	0.369092	0.7625	1.09559	0.0148719	0.99501	1.32755	-0.485847	0.96727	1.68045	-0.709014	0.41916	1.26583	-0.440726	0.7175
HexCer(d18:2/22:0)		0.61 (0.48 - 0.79)	0.78 (0.53 - 0.88)	0.780928	-0.262094	0.28083	0.653022		0.61 (0.43 - 0.81)	0.52 (0.46 - 0.64)	0.54 (0.48 - 0.62)	0.73 (0.58 - 0.84)	0.581959	1	0.85231	0.307454	0.94443	0.887789	-0.0131719	0.99862	1.20586	-0.266888	0.70431	1.04163	-0.456005	0.94508	1.41481	-0.830477	0.64827	1.35827	-0.390595	0.94756
HexCer(d18:2/20:0)		0.041 (0.02 - 0.066)	0.042 (0.03 - 0.069)	0.97619	-0.292446	0.28218	0.653022		0.023 (0.016 - 0.066)	0.038 (0.021 - 0.05)	0.053 (0.049 - 0.067)	0.044 (0.024 - 0.067)	0.471598	1	1.67391	0.193235	0.93965	2.30435	-0.421359	0.47722	1.91739	-0.268432	0.99406	1.37662	-0.926867	0.43323	1.14545	-0.693867	0.90123	0.832075	0.259562	0.64991
HexCer(d18:2/24:0)		0.66 (0.56 - 0.81)	0.70 (0.57 - 0.84)	0.9375	-0.213949	0.33718	0.686368		0.67 (0.56 - 0.78)	0.57 (0.55 - 0.62)	0.62 (0.58 - 0.67)	0.79 (0.61 - 0.88)	0.683651	1	0.843982	0.09438	0.99918	0.92422	-0.010818	0.99998	1.17053	-0.301902	0.55612	1.09507	-0.173831	0.9992	1.38691	-0.479386	0.7953	1.2665	-0.360023	0.85027
HexCer(d18:2/18:0)		0.04 (0.027 - 0.058)	0.051 (0.032 - 0.064)	0.77451	-0.213809	0.34177	0.689938		0.037 (0.024 - 0.055)	0.025 (0.018 - 0.033)	0.04 (0.032 - 0.066)	0.044 (0.038 - 0.069)	0.173656	0.810563	0.675676	0.414996	0.70759	1.08108	-0.37069	0.71793	1.17696	-0.435056	0.56403	1.6	-1.04863	0.37278	1.7419	-1.01558	0.28951	1.08869	-0.07504	0.99905
Cer(d18:0/26:1(OH))		0.69 (0.19 - 1.12)	0.95 (0.26 - 1.30)	0.727646	-0.22074	0.35434	0.699316		0.42 (0.15 - 1.08)	0.65 (0.30 - 1.05)	1.08 (0.98 - 1.35)	0.69 (0.17 - 1.22)	0.277251	0.93476	1.54535	0.149756	0.98331	2.58218	-0.657645	0.19735	1.64618	-0.273938	0.96639	1.67094	-1.10223	0.29926	1.06525	-0.507947	0.92528	0.637515	0.499533	0.41509
Cer(d18:1/25:0)		0.38 (0.31 - 0.45)	0.41 (0.30 - 0.44)	0.924939	-0.209464	0.35678	0.70224		0.36 (0.30 - 0.43)	0.37 (0.31 - 0.47)	0.36 (0.31 - 0.41)	0.43 (0.40 - 0.46)	0.975872	1	1.03652	-0.000872351	1	1.01966	-0.156922	1	1.20404	-0.0838841	0.77541	0.98374	-0.199307	1	1.16162	-0.0919245	0.93523	1.18082	0.0953617	0.9272
HexCer(d18:1/18:1)		0.08 (0.067 - 0.098)	0.075 (0.059 - 0.094)	1.06	0.22289	0.36513	0.705695		0.074 (0.063 - 0.09)	0.084 (0.069 - 0.11)	0.078 (0.07 - 0.098)	0.088 (0.079 - 0.10)	0.182737	0.810563	1.13514	-0.426771	0.71472	1.05405	-0.610827	0.52721	1.19257	-0.564638	0.15893	0.928571	-0.141539	0.99825	1.0506	-0.100414	0.99122	1.13141	0.0857142	0.99966
Cer(d18:2/14:0)		0.022 (0.014 - 0.039)	0.023 (0.016 - 0.032)	0.970186	0.179906	0.37049	0.70817		0.019 (0.012 - 0.028)	0.028 (0.017 - 0.038)	0.016 (0.012 - 0.034)	0.027 (0.02 - 0.041)	0.493418	1	1.47368	-0.33626	0.8146	0.868421	-0.000766045	1	1.41645	-0.402343	0.52624	0.589286	0.354108	0.90494	0.961161	-0.0557873	1	1.63106	-0.449551	0.82915
Cer(d18:0/18:0)		0.032 (0.017 - 0.05)	0.041 (0.024 - 0.059)	0.787195	-0.231687	0.37437	0.70876		0.02 (0.016 - 0.048)	0.044 (0.03 - 0.05)	0.046 (0.043 - 0.057)	0.033 (0.02 - 0.051)	0.428062	0.979706	2.225	-0.145067	0.99825	2.3	-0.58435	0.35619	1.64211	-0.27699	0.98054	1.03371	-0.621448	0.69882	0.738025	-0.16302	0.99985	0.713959	0.36961	0.57985
Hex3Cer(d18:1/18:0)		0.25 (0.17 - 0.33)	0.30 (0.22 - 0.36)	0.843411	-0.190737	0.38449	0.719347		0.23 (0.16 - 0.33)	0.20 (0.16 - 0.22)	0.31 (0.28 - 0.37)	0.28 (0.19 - 0.33)	0.126641	0.683156	0.887168	0.419644	0.79705	1.36283	-0.692428	0.16496	1.22566	-0.262712	0.85417	1.53616	-1.34821	0.11616	1.38155	-0.858623	0.54455	0.899351	0.601278	0.49147
Hex2Cer(d18:1/20:0)		0.16 (0.12 - 0.22)	0.17 (0.13 - 0.21)	0.91716	-0.185808	0.39404	0.729367		0.15 (0.10 - 0.19)	0.12 (0.10 - 0.16)	0.18 (0.13 - 0.19)	0.20 (0.14 - 0.23)	0.147309	0.764905	0.811258	0.602701	0.52141	1.16225	-0.318563	0.86109	1.33444	-0.414756	0.45171	1.43265	-0.807976	0.3528	1.6449	-0.969709	0.14119	1.14815	-0.0942974	0.99582
Cer(d18:1/26:0)		0.12 (0.089 - 0.15)	0.12 (0.091 - 0.14)	0.983471	-0.2065	0.4102	0.737895		0.11 (0.076 - 0.13)	0.13 (0.13 - 0.14)	0.13 (0.091 - 0.16)	0.14 (0.11 - 0.16)	0.439909	0.979706	1.22477	-0.40406	0.68866	1.20183	-0.39085	0.77792	1.30275	-0.391605	0.22032	0.981273	-0.0185543	0.99827	1.06367	-0.0182008	0.99883	1.08397	-0.000579345	0.9829
HexCer(d18:2/16:0)		0.014 (0.01 - 0.038)	0.013 (0.011 - 0.021)	1.07692	0.178748	0.41306	0.737895		0.013 (0.01 - 0.041)	0.022 (0.014 - 0.053)	0.017 (0.01 - 0.053)	0.012 (0.01 - 0.021)	0.660946	1	1.73077	0.0440595	0.99942	1.28205	-0.186006	0.98755	0.961538	0.317505	0.62568	0.740741	-0.192187	0.98691	0.555556	0.260788	0.92535	0.75	0.518186	0.70607
Cer(d18:0/24:0)		0.27 (0.22 - 0.34)	0.27 (0.24 - 0.33)	0.97619	-0.214266	0.41359	0.737895		0.29 (0.22 - 0.35)	0.23 (0.20 - 0.25)	0.23 (0.21 - 0.25)	0.27 (0.22 - 0.31)	0.0710815	0.493218	0.799658	0.978047	0.06161	0.794521	0.292568	0.82945	0.912671	0.476486	0.36237	0.993576	-0.612278	0.51565	1.14133	-0.738893	0.51709	1.14871	0.162481	0.99336
Cer(d18:2/16:0)		0.097 (0.082 - 0.11)	0.10 (0.091 - 0.11)	0.977387	-0.166233	0.42431	0.743065		0.097 (0.081 - 0.11)	0.076 (0.069 - 0.11)	0.093 (0.09 - 0.10)	0.10 (0.093 - 0.12)	0.743008	1	0.778351	0.263368	0.92668	0.958763	-0.00345465	0.99924	1.07732	-0.203461	0.71803	1.23179	-0.386328	0.97955	1.38411	-0.560621	0.62253	1.12366	-0.282152	0.85755
Hex3Cer(d18:1/24:1)		0.60 (0.50 - 0.74)	0.59 (0.48 - 0.77)	1.02555	-0.180288	0.45719	0.765399		0.60 (0.52 - 0.73)	0.43 (0.37 - 0.57)	0.59 (0.44 - 0.63)	0.70 (0.54 - 0.77)	0.402318	0.976376	0.714047	0.655428	0.52285	0.983278	-0.0140231	0.99668	1.1714	-0.148826	0.68369	1.37705	-0.99178	0.792	1.64052	-0.768068	0.21927	1.19133	-0.140654	0.80228
Hex2Cer(d18:1/18:0)		0.29 (0.24 - 0.34)	0.28 (0.25 - 0.34)	1.02445	-0.174909	0.48546	0.781732		0.28 (0.24 - 0.34)	0.24 (0.23 - 0.26)	0.29 (0.27 - 0.30)	0.29 (0.27 - 0.40)	0.514069	1	0.853261	0.582281	0.63548	1.04348	-0.0902714	0.99691	1.06119	-0.0881753	0.93041	1.22293	-0.944153	0.69731	1.24369	-0.680877	0.46009	1.01698	-0.00238649	0.99725
Hex3Cer(d18:1/26:1)		0.24 (0.038 - 0.53)	0.32 (0.13 - 0.52)	0.755572	-0.150198	0.50894	0.79982		0.21 (0.033 - 0.57)	0.13 (0.056 - 0.31)	0.37 (0.29 - 0.49)	0.30 (0.041 - 0.40)	0.577327	1	0.626168	0.398008	0.70572	1.73832	-0.279389	0.84372	1.41589	-0.10343	0.99775	2.77612	-0.851262	0.47072	2.26119	-0.66851	0.81065	0.814516	0.269627	0.81739
HexCer(d18:1/24:0)		1.55 (1.32 - 1.97)	1.49 (1.20 - 1.97)	1.04027	0.146271	0.52309	0.81267		1.50 (1.35 - 2.00)	1.21 (1.00 - 1.25)	1.71 (1.45 - 1.80)	1.78 (1.49 - 2.04)	0.301001	0.947296	0.806667	0.715615	0.40137	1.14	-0.271803	0.96003	1.18667	-0.0445356	0.95903	1.41322	-1.28743	0.38338	1.47107	-0.758531	0.2997	1.04094	0.229478	0.99908
HexCer(d18:1/18:0)		0.21 (0.17 - 0.27)	0.22 (0.20 - 0.26)	0.953654	-0.138558	0.54207	0.822858		0.22 (0.17 - 0.29)	0.16 (0.15 - 0.18)	0.23 (0.18 - 0.25)	0.22 (0.19 - 0.27)	0.305534	0.951816	0.724771	0.623912	0.41403	1.04128	-0.298584	0.9352	1.00619	0.114111	0.99982	1.43671	-1.06379	0.35501	1.38829	-0.731222	0.50762	0.9663	0.574518	0.93378
Cer(d16:1/20:0)		0.09 (0.063 - 0.12)	0.10 (0.065 - 0.12)	0.861542	-0.13664	0.5546	0.824828		0.086 (0.064 - 0.12)	0.095 (0.062 - 0.15)	0.076 (0.063 - 0.16)	0.092 (0.068 - 0.11)	0.944721	1	1.10465	-0.0350693	0.99995	0.883721	-0.115593	0.99793	1.06395	0.137693	0.92322	0.8	-0.0671659	0.99812	0.963158	0.190604	0.98749	1.20395	0.275152	0.94178
HexCer(d16:1/22:0)		0.062 (0.045 - 0.077)	0.063 (0.052 - 0.082)	0.984127	-0.138334	0.5547	0.824828		0.066 (0.039 - 0.074)	0.048 (0.04 - 0.058)	0.061 (0.057 - 0.076)	0.068 (0.05 - 0.086)	0.4385	0.979706	0.719697	0.348424	0.87184	0.924242	-0.3744	0.70019	1.02273	-0.241507	0.83033	1.28421	-1.11736	0.50413	1.42105	-0.706053	0.61575	1.10656	0.17175	0.96829
Cer(d18:2/20:0)		0.08 (0.064 - 0.10)	0.092 (0.058 - 0.10)	0.872283	-0.128918	0.56802	0.82854		0.074 (0.06 - 0.10)	0.094 (0.056 - 0.12)	0.077 (0.076 - 0.11)	0.086 (0.076 - 0.10)	0.918571	1	1.26351	0.0588109	0.99994	1.04054	-0.0934743	0.99891	1.16892	-0.194966	0.74936	0.823529	-0.126026	0.99876	0.925134	-0.236898	0.91263	1.12338	-0.107255	0.9571
Hex2Cer(d18:1/24:0)		0.19 (0.15 - 0.23)	0.19 (0.16 - 0.23)	0.986772	-0.110361	0.58423	0.828694		0.18 (0.15 - 0.25)	0.12 (0.10 - 0.14)	0.15 (0.14 - 0.17)	0.20 (0.19 - 0.23)	0.350893	0.960063	0.665761	0.761559	0.25959	0.8125	0.175247	0.84195	1.07065	-0.112964	0.8341	1.22041	-0.78973	0.83082	1.60816	-0.726035	0.12574	1.31773	-0.249922	0.56623
Cer(d18:1/24:0)		1.96 (1.57 - 2.39)	2.12 (1.72 - 2.33)	0.924528	-0.121712	0.58769	0.831842		1.90 (1.56 - 2.75)	1.21 (1.03 - 1.67)	1.69 (1.43 - 1.97)	2.12 (1.96 - 2.43)	0.287671	0.93476	0.634211	0.77831	0.21785	0.889474	0.165332	0.9304	1.11842	0.0555791	0.99386	1.40249	-0.802801	0.69636	1.76349	-0.757561	0.20984	1.2574	-0.125657	0.88785
Cer(d18:1/23:0)		0.85 (0.61 - 1.09)	0.84 (0.71 - 1.06)	1.0101	-0.120789	0.59324	0.835107		0.81 (0.60 - 1.12)	0.60 (0.54 - 0.83)	0.83 (0.61 - 0.97)	0.97 (0.86 - 1.11)	0.56418	1	0.731857	0.544352	0.50284	1.01628	-0.0261932	0.99439	1.1925	0.00504028	0.92777	1.38863	-0.818587	0.79449	1.62941	-0.672565	0.34542	1.1734	0.0447468	0.92429
Cer(d18:0/18:0(OH))		0.42 (0.32 - 0.65)	0.43 (0.33 - 0.68)	0.968531	-0.112365	0.61992	0.844241		0.39 (0.33 - 0.63)	0.50 (0.40 - 0.99)	0.35 (0.30 - 0.53)	0.42 (0.32 - 0.73)	0.645235	1	1.28718	-0.303889	0.97149	0.907692	0.327549	0.67019	1.083	0.131622	0.89477	0.705179	0.655354	0.63998	0.841377	0.488171	0.83786	1.19314	-0.286051	0.93362
Hex3Cer(d18:1/22:0)		0.15 (0.13 - 0.19)	0.17 (0.14 - 0.20)	0.887931	-0.107794	0.62598	0.849523		0.16 (0.12 - 0.20)	0.11 (0.065 - 0.14)	0.15 (0.14 - 0.17)	0.17 (0.14 - 0.19)	0.522531	1	0.679487	0.596561	0.51599	0.948718	-0.0985318	0.99999	1.10577	-0.0225124	0.95149	1.39623	-0.806454	0.68342	1.62736	-0.670709	0.38321	1.16554	0.0832074	0.98967
Cer(d18:1/18:0(OH))		0.16 (0.13 - 0.19)	0.15 (0.12 - 0.19)	1.07718	-0.113884	0.63483	0.853711		0.15 (0.12 - 0.18)	0.15 (0.14 - 0.17)	0.14 (0.11 - 0.17)	0.17 (0.15 - 0.20)	0.988906	1	0.983766	-0.116898	0.98478	0.883117	0.0250885	0.9999	1.0974	0.0402767	0.99474	0.89769	0.156836	0.98791	1.11551	0.161895	0.99791	1.24265	0.0180304	0.99636
HexCer(d18:1/24:1)		4.48 (3.69 - 5.48)	4.13 (3.76 - 4.49)	1.08475	0.107199	0.64412	0.853711		4.32 (3.64 - 5.34)	4.20 (3.93 - 4.40)	4.30 (3.93 - 4.60)	5.11 (4.35 - 5.54)	0.922197	1	0.971065	0.199416	0.94319	0.99537	-0.185601	1	1.18287	-0.0498055	0.94689	1.02503	-1.02406	0.97331	1.21812	-0.237078	0.82884	1.18837	0.122505	0.98298
HexCer(d18:2/23:0)		0.35 (0.25 - 0.46)	0.37 (0.29 - 0.44)	0.93414	-0.101856	0.64796	0.855608		0.35 (0.24 - 0.54)	0.37 (0.28 - 0.42)	0.29 (0.22 - 0.32)	0.38 (0.28 - 0.50)	0.786994	1	1.04558	-0.343653	0.81094	0.820513	0.160335	0.96569	1.07407	-0.0801187	0.92731	0.784741	0.798735	0.72323	1.02725	0.337486	0.96838	1.30903	-0.312318	0.84268
Cer(d18:1/20:0)		0.79 (0.50 - 1.52)	0.80 (0.56 - 1.11)	0.983794	0.0978602	0.66526	0.860286		0.73 (0.44 - 1.56)	0.54 (0.51 - 1.02)	0.96 (0.66 - 1.60)	0.88 (0.57 - 1.64)	0.355162	0.960618	0.738758	0.187085	0.94399	1.31525	-0.516295	0.59341	1.20137	-0.347485	0.80005	1.78035	-0.654688	0.52416	1.62621	-0.598741	0.7096	0.913418	0.218304	0.93876
Hex3Cer(d18:1/20:0)		0.13 (0.076 - 0.24)	0.13 (0.091 - 0.21)	0.957071	-0.0927731	0.67781	0.863993		0.12 (0.066 - 0.25)	0.098 (0.069 - 0.13)	0.17 (0.11 - 0.19)	0.15 (0.092 - 0.24)	0.667671	1	0.800813	0.336206	0.72819	1.41463	-0.259872	0.89866	1.23171	-0.117559	0.99999	1.7665	-0.649816	0.5471	1.53807	-0.62823	0.7799	0.87069	0.216429	0.91163
Hex2Cer(d18:1/26:1)		0.031 (0.012 - 0.057)	0.033 (0.014 - 0.067)	0.92419	-0.0870545	0.69591	0.872292		0.014 (0.011 - 0.053)	0.039 (0.019 - 0.04)	0.042 (0.036 - 0.06)	0.042 (0.012 - 0.073)	0.341077	0.955652	2.75196	0.233208	0.9189	3	-0.432628	0.63763	3.02013	-0.366959	0.83041	1.09013	-0.862183	0.51679	1.09744	-0.70067	0.68573	1.00671	0.0832594	0.94635
Hex2Cer(d18:1/26:0)		0.014 (0.0092 - 0.041)	0.021 (0.011 - 0.037)	0.678968	-0.0838393	0.70716	0.879603		0.013 (0.009 - 0.044)	0.022 (0.011 - 0.031)	0.042 (0.024 - 0.062)	0.014 (0.01 - 0.022)	0.365849	0.961787	1.69231	0.400276	0.74837	3.23077	-0.322528	0.72023	1.07692	0.32683	0.51041	1.90909	-0.643856	0.40505	0.636364	-0.13339	0.99971	0.333333	0.710167	0.25643
Cer(d18:0/26:1)		0.32 (0.046 - 0.56)	0.31 (0.15 - 0.47)	1.0192	-0.0790862	0.73636	0.892713		0.23 (0.036 - 0.51)	0.20 (0.069 - 0.64)	0.44 (0.34 - 0.57)	0.35 (0.059 - 0.58)	0.456923	0.99478	0.860475	-0.0111746	0.99972	1.89283	-0.581377	0.42685	1.53228	-0.257303	0.96409	2.19975	-0.729394	0.62925	1.78074	-0.271316	0.98213	0.809519	0.408956	0.68864
Cer(d18:1/20:0(OH))		0.14 (0.12 - 0.18)	0.14 (0.11 - 0.17)	0.972527	-0.0693672	0.75316	0.89953		0.14 (0.12 - 0.19)	0.13 (0.12 - 0.14)	0.11 (0.10 - 0.14)	0.16 (0.14 - 0.19)	0.862767	1	0.981618	0.100742	0.9809	0.835401	0.319485	0.75213	1.15441	-0.0511694	0.8977	0.851045	0.250761	0.9724	1.17603	-0.15435	0.86469	1.38187	-0.416138	0.5261
Hex2Cer(d18:1/16:0)		2.76 (2.42 - 3.37)	2.86 (2.38 - 3.44)	0.966672	0.0677992	0.76665	0.907978		3.13 (2.49 - 3.25)	2.18 (2.18 - 2.23)	2.33 (2.25 - 2.57)	3.15 (2.53 - 3.55)	0.482863	1	0.698083	0.64882	0.3995	0.744409	0.0469205	0.93782	1.00639	-0.0739103	0.87543	1.06636	-0.938454	0.8476	1.44165	-0.699391	0.22959	1.35193	-0.121458	0.74102
Cer(d18:2/23:0)		0.10 (0.078 - 0.14)	0.099 (0.086 - 0.13)	1.04398	-0.0608739	0.7767	0.912133		0.10 (0.076 - 0.14)	0.084 (0.076 - 0.14)	0.079 (0.071 - 0.096)	0.12 (0.10 - 0.14)	0.760198	1	0.8125	0.214114	0.93391	0.759615	0.406281	0.5015	1.15385	0.0545983	0.98941	0.934911	0.274615	0.94109	1.42012	-0.181632	0.88061	1.51899	-0.422	0.44743
HexCer(d18:1/26:1)		0.21 (0.10 - 0.38)	0.22 (0.12 - 0.32)	0.967452	-0.0650015	0.77919	0.912133		0.13 (0.09 - 0.37)	0.14 (0.085 - 0.31)	0.33 (0.24 - 0.53)	0.29 (0.11 - 0.39)	0.114311	0.649097	1.07143	0.365362	0.87153	2.44737	-0.733957	0.17537	2.16541	-0.362414	0.83998	2.28421	-0.956102	0.15633	2.02105	-0.791948	0.62284	0.884793	0.455601	0.52122
Cer(d18:0/22:0)		0.23 (0.16 - 0.48)	0.28 (0.17 - 0.44)	0.832727	0.0566354	0.78415	0.912133		0.21 (0.16 - 0.38)	0.26 (0.18 - 0.28)	0.48 (0.43 - 0.49)	0.20 (0.16 - 0.44)	0.555473	1	1.22749	0.176149	0.98962	2.27488	-0.488423	0.28166	0.924171	-0.146742	0.9999	1.85328	-0.815922	0.40063	0.752896	-0.384541	0.99451	0.40625	0.446164	0.33115
Cer(d16:1/23:0)		0.12 (0.093 - 0.17)	0.11 (0.087 - 0.15)	1.12963	0.0607426	0.78439	0.912133		0.12 (0.081 - 0.15)	0.11 (0.092 - 0.16)	0.12 (0.10 - 0.12)	0.17 (0.13 - 0.19)	0.76485	1	0.936441	0.169004	0.95184	0.983051	-0.0398623	0.97974	1.40254	-0.243107	0.42031	1.04977	-0.289694	0.99922	1.49774	-0.505963	0.49024	1.42672	-0.270693	0.53878
HexCer(d18:1/14:0)		0.12 (0.076 - 0.17)	0.096 (0.081 - 0.15)	1.20833	-0.0682132	0.78485	0.912133		0.093 (0.069 - 0.14)	0.098 (0.086 - 0.13)	0.15 (0.12 - 0.18)	0.13 (0.086 - 0.18)	0.335391	0.951816	1.04839	0.0793053	0.99521	1.60215	-0.638524	0.28313	1.37634	-0.295813	0.90956	1.52821	-0.776725	0.43463	1.31282	-0.405818	0.92409	0.85906	0.415855	0.60914
Cer(d18:1/18:1)		0.038 (0.032 - 0.049)	0.038 (0.033 - 0.044)	1	-0.070234	0.78716	0.912133		0.035 (0.03 - 0.044)	0.034 (0.032 - 0.036)	0.044 (0.04 - 0.049)	0.044 (0.039 - 0.052)	0.112323	0.64156	0.957143	0.33389	0.89854	1.24286	-0.549254	0.42526	1.25714	-0.498476	0.35616	1.29851	-0.930051	0.34367	1.31343	-1.03315	0.36014	1.01149	0.10873	0.98483
Cer(d18:1/22:0)		0.71 (0.57 - 0.85)	0.73 (0.59 - 0.80)	0.971841	-0.0489926	0.83264	0.932303		0.70 (0.56 - 0.97)	0.48 (0.43 - 0.60)	0.66 (0.56 - 0.71)	0.78 (0.70 - 0.85)	0.427687	0.979706	0.689729	0.655613	0.36038	0.936238	0.0855392	0.98481	1.10556	0.00643467	0.98547	1.3574	-0.871233	0.72829	1.6029	-0.743194	0.31097	1.18086	-0.100695	0.94697
HexCer(d16:1/20:0)		0.054 (0.034 - 0.096)	0.049 (0.038 - 0.083)	1.09184	-0.0497808	0.83404	0.932303		0.051 (0.034 - 0.096)	0.044 (0.039 - 0.05)	0.069 (0.047 - 0.088)	0.07 (0.046 - 0.10)	0.364483	0.961787	0.852941	0.477271	0.63295	1.35294	-0.348312	0.73627	1.38235	-0.219306	0.96491	1.58621	-0.977323	0.33388	1.62069	-0.864602	0.50636	1.02174	0.171921	0.91824
Cer(d16:1/22:0)		0.28 (0.18 - 0.37)	0.27 (0.22 - 0.37)	1.03676	-0.0426028	0.84996	0.932303		0.25 (0.18 - 0.42)	0.18 (0.16 - 0.31)	0.22 (0.17 - 0.29)	0.32 (0.29 - 0.37)	0.613886	1	0.72379	0.439138	0.64902	0.866935	0.333869	0.69928	1.29032	0.0494779	0.98686	1.19777	-0.215056	0.99939	1.78273	-0.518336	0.57291	1.48837	-0.430607	0.61935
Cer(d16:1/18:0)		0.096 (0.076 - 0.12)	0.088 (0.07 - 0.13)	1.09091	-0.0470328	0.8535	0.932303		0.089 (0.074 - 0.11)	0.09 (0.068 - 0.12)	0.081 (0.074 - 0.13)	0.11 (0.092 - 0.13)	0.286349	0.93476	1.01685	-0.468809	0.62668	0.910112	-0.573897	0.65926	1.23747	-0.47212	0.27855	0.895028	-0.0467417	0.99965	1.21696	0.0914083	0.99999	1.35969	0.191431	0.99968
HexCer(d18:1/23:0)		1.65 (1.20 - 1.99)	1.53 (1.26 - 2.04)	1.07843	0.0401916	0.8548	0.932303		1.60 (1.08 - 1.96)	1.52 (1.16 - 1.56)	1.53 (1.28 - 2.04)	1.86 (1.74 - 2.06)	0.389253	0.971157	0.95	0.312043	0.92033	0.95625	-0.477389	0.74928	1.1625	-0.212711	0.5395	1.00658	-1.08653	0.60445	1.22368	-0.704777	0.50242	1.21569	0.38613	0.99991
Cer(d18:1/16:0)		0.47 (0.40 - 0.54)	0.48 (0.40 - 0.54)	0.980167	-0.0386096	0.85952	0.932303		0.46 (0.40 - 0.56)	0.39 (0.35 - 0.42)	0.45 (0.42 - 0.51)	0.52 (0.49 - 0.58)	0.652678	1	0.846405	0.451976	0.7321	0.980392	-0.131473	0.99995	1.13508	-0.12557	0.72117	1.1583	-0.774507	0.86523	1.34106	-0.545679	0.38953	1.15778	-0.00454234	0.88985
Hex2Cer(d18:1/24:1)		0.44 (0.36 - 0.57)	0.43 (0.38 - 0.52)	1.02791	0.0391743	0.86248	0.932303		0.46 (0.38 - 0.57)	0.33 (0.31 - 0.37)	0.36 (0.36 - 0.40)	0.50 (0.44 - 0.64)	0.325373	0.951816	0.720905	0.615388	0.42835	0.775862	0.170036	0.85318	1.0846	-0.236928	0.57413	1.07623	-0.844267	0.92838	1.5045	-0.793133	0.13466	1.39793	-0.398562	0.40675
Cer(d18:2/24:1)		0.26 (0.19 - 0.33)	0.23 (0.20 - 0.30)	1.11422	0.0315503	0.86767	0.933762		0.25 (0.19 - 0.32)	0.25 (0.21 - 0.30)	0.18 (0.16 - 0.26)	0.29 (0.24 - 0.37)	0.420381	0.979706	0.970356	0.149861	0.94896	0.695652	0.562197	0.30005	1.14427	-0.191132	0.63765	0.716904	0.646718	0.81742	1.17923	-0.318451	0.61704	1.64489	-0.688965	0.09019
Hex2Cer(d18:1/22:0)		0.20 (0.18 - 0.25)	0.19 (0.17 - 0.23)	1.06521	0.0316116	0.88908	0.941439		0.21 (0.18 - 0.25)	0.16 (0.11 - 0.18)	0.18 (0.17 - 0.18)	0.22 (0.20 - 0.29)	0.392063	0.971157	0.754854	0.675179	0.39675	0.85826	0.251589	0.77942	1.09102	-0.080999	0.83753	1.13699	-0.657466	0.94713	1.44534	-0.747007	0.20787	1.2712	-0.330167	0.49934
HexCer(d16:1/24:0)		0.12 (0.048 - 0.19)	0.10 (0.068 - 0.15)	1.13783	-0.0304058	0.89606	0.946113		0.071 (0.039 - 0.18)	0.085 (0.046 - 0.19)	0.16 (0.13 - 0.21)	0.13 (0.056 - 0.19)	0.358039	0.961787	1.19718	0.195035	0.99018	2.19718	-0.504872	0.38214	1.88732	-0.337672	0.84065	1.83529	-0.76075	0.48871	1.57647	-0.603761	0.86167	0.858974	0.215291	0.77787
HexCer(d18:1/16:0)		1.16 (0.97 - 1.32)	1.20 (0.92 - 1.27)	0.965027	-0.0267248	0.90614	0.952234		1.04 (0.94 - 1.31)	1.06 (0.99 - 1.23)	1.19 (1.01 - 1.34)	1.28 (1.14 - 1.34)	0.599358	1	1.01923	0.170225	0.98151	1.14423	-0.466138	0.81152	1.23077	-0.165139	0.75068	1.12264	-0.915945	0.77682	1.20755	-0.362082	0.77533	1.07563	0.326759	0.99795
HexCer(d18:1/22:0)		2.91 (2.50 - 3.73)	3.02 (2.32 - 4.03)	0.961921	0.0242295	0.91581	0.959277		2.74 (2.48 - 3.74)	2.52 (1.85 - 2.54)	3.04 (2.80 - 3.60)	3.30 (2.94 - 3.80)	0.183325	0.810563	0.919708	0.68963	0.47266	1.10949	-0.392567	0.7374	1.2062	-0.13712	0.8711	1.20635	-1.29131	0.23904	1.31151	-0.984098	0.27761	1.08717	0.330741	0.96864
HexCer(d18:1/26:0)		0.29 (0.092 - 0.45)	0.28 (0.14 - 0.42)	1.03617	-0.0203283	0.92527	0.964154		0.15 (0.086 - 0.41)	0.27 (0.14 - 0.30)	0.45 (0.33 - 0.57)	0.31 (0.10 - 0.44)	0.373787	0.966555	1.8519	0.1522	0.97845	3.06803	-0.528824	0.45681	2.08503	-0.32867	0.89579	1.65669	-0.769359	0.50151	1.12589	-0.532168	0.8565	0.679601	0.221375	0.79846
Cer(d18:1/26:1)		0.053 (0.035 - 0.062)	0.045 (0.033 - 0.057)	1.17778	-0.0105025	0.95807	0.98024		0.045 (0.032 - 0.058)	0.05 (0.041 - 0.056)	0.054 (0.04 - 0.065)	0.058 (0.054 - 0.066)	0.497451	1	1.1	-0.243618	0.99518	1.2	-0.364047	0.93958	1.3	-0.452883	0.42328	1.09091	-0.0758591	0.99537	1.18182	-0.156384	0.89459	1.08333	-0.0651512	0.96888
Cer(d18:0/20:0)		0.024 (0.001 - 0.052)	0.027 (0.001 - 0.053)	0.909668	0.00963495	0.9659	0.984268		0.044 (0.001 - 0.055)	0.001 (0.001 - 0.032)	0.001 (0.001 - 0.028)	0.0084 (0.001 - 0.042)	0.431009	0.979706	0.0227273	0.344683	0.77413	0.0227273	0.360167	0.71487	0.191598	0.405005	0.52371	1	0.0323514	0.99999	8.43031	0.0612322	0.99991	8.43031	0.0179151	0.99962
Cer(d18:2/18:1)		0.023 (0.012 - 0.046)	0.032 (0.019 - 0.048)	0.72622	-0.00895076	0.96602	0.984268		0.018 (0.012 - 0.045)	0.04 (0.018 - 0.046)	0.039 (0.027 - 0.074)	0.025 (0.012 - 0.039)	0.774987	1	2.25	-0.0310679	0.99753	2.16667	-0.351898	0.54543	1.38889	-0.20692	0.99843	0.962963	-0.312048	0.83826	0.617284	-0.19718	0.99983	0.641026	0.18335	0.67609
HexCer(d18:1/20:0)		0.27 (0.23 - 0.33)	0.29 (0.23 - 0.34)	0.93039	-0.00728158	0.97634	0.991655		0.27 (0.24 - 0.33)	0.22 (0.19 - 0.26)	0.25 (0.21 - 0.30)	0.31 (0.24 - 0.37)	0.6943	1	0.808118	0.228676	0.91809	0.937269	-0.0898004	0.99977	1.14114	-0.261525	0.69344	1.15982	-0.414623	0.94087	1.4121	-0.516484	0.5919	1.21752	-0.189655	0.92482
Cer(d16:1/24:0)		0.17 (0.12 - 0.23)	0.17 (0.12 - 0.21)	1.02259	0.00418849	0.98528	0.99407		0.14 (0.12 - 0.23)	0.12 (0.11 - 0.18)	0.13 (0.12 - 0.16)	0.19 (0.18 - 0.28)	0.566432	1	0.889706	0.353435	0.71939	0.970588	0.161503	0.85436	1.41912	-0.212592	0.58429	1.09091	-0.383424	0.99512	1.59504	-0.722167	0.30794	1.46212	-0.538496	0.41404
Cer(d18:1/24:1)		1.29 (1.07 - 1.62)	1.20 (0.98 - 1.50)	1.07123	-0.00341214	0.9869	0.99407		1.29 (0.97 - 1.56)	1.17 (1.11 - 1.24)	1.24 (1.06 - 1.40)	1.44 (1.25 - 1.80)	0.87448	1	0.906977	0.194903	0.88313	0.958074	0.160628	0.81325	1.1124	-0.122426	0.76962	1.05634	-0.0630517	0.99986	1.2265	-0.311339	0.58756	1.16108	-0.299153	0.48433
Diglycerids (n=44, altered metabolites in t-test n=0, in ANOVA n=2(4.5%))
DG(16:1_18:0)		0.70 (0.45 - 0.97)	0.63 (0.24 - 0.73)	1.1042	0.395738	0.07548	0.345731		0.54 (0.32 - 0.89)	0.87 (0.56 - 1.07)	0.80 (0.60 - 0.96)	0.87 (0.64 - 1.03)	0.391917	0.971157	1.60874	-0.107248	0.94585	1.48141	-0.426038	0.76518	1.61524	-0.432956	0.14212	0.920855	-0.367627	0.992	1.00404	-0.372907	0.85448	1.09034	0.00580342	0.9606
DG(18:2_18:2)		2.63 (2.18 - 3.30)	2.68 (2.04 - 3.76)	0.981343	-0.438219	0.10983	0.428301		2.40 (1.73 - 3.19)	2.96 (2.34 - 3.31)	2.83 (2.72 - 3.31)	2.86 (2.55 - 3.51)	0.934783	1	1.23125	-0.166963	0.93897	1.17917	-0.167986	0.90953	1.19151	-0.146431	0.97679	0.957699	0.0121142	0.99998	0.96772	0.0552121	0.99154	1.01046	0.0519977	0.98487
DG(16:1_18:2)		0.84 (0.56 - 1.15)	1.03 (0.60 - 1.38)	0.817408	-0.314535	0.17162	0.527346		0.64 (0.49 - 1.09)	0.87 (0.56 - 0.99)	1.23 (1.15 - 1.45)	0.80 (0.62 - 1.06)	0.0595362	0.441295	1.35101	0.597903	0.48766	1.91149	-0.849884	0.07526	1.24259	-0.0762832	0.99972	1.41485	-1.32631	0.02274	0.919746	-0.693811	0.58426	0.650064	0.856823	0.10176
DG(18:2_20:0)		1.12 (0.70 - 1.50)	1.28 (1.06 - 1.53)	0.878906	-0.293967	0.18186	0.538378		1.00 (0.64 - 1.41)	1.12 (1.02 - 1.17)	1.60 (1.09 - 1.83)	1.31 (1.01 - 1.76)	0.0718055	0.493218	1.12725	0.00807306	0.99982	1.60321	-0.756992	0.17642	1.30762	-0.583089	0.25021	1.42222	-0.812763	0.39509	1.16	-0.66547	0.6263	0.815625	0.206996	0.89556
DG(16:0_20:3)		0.46 (0.26 - 0.69)	0.50 (0.32 - 0.73)	0.912691	-0.310699	0.19994	0.557867		0.41 (0.25 - 0.60)	0.46 (0.24 - 0.51)	0.62 (0.47 - 0.78)	0.50 (0.35 - 0.80)	0.153696	0.785467	1.11585	0.227047	0.90925	1.50488	-0.625293	0.22766	1.22561	-0.459281	0.8301	1.34863	-0.900186	0.21929	1.09836	-0.736111	0.66989	0.814425	0.214356	0.61026
DG(18:1_20:1)		0.27 (0.22 - 0.39)	0.36 (0.22 - 0.42)	0.743094	-0.394939	0.20194	0.561849		0.25 (0.19 - 0.37)	0.24 (0.20 - 0.26)	0.33 (0.27 - 0.38)	0.29 (0.26 - 0.42)	0.0496622	0.3797	0.967742	0.619128	0.40989	1.31475	-0.51291	0.51611	1.16699	-0.498183	0.48676	1.35857	-1.14693	0.1217	1.20589	-1.15809	0.1057	0.887618	0.025747	0.98408
DG(17:0_17:1)		0.64 (0.48 - 0.93)	0.83 (0.59 - 1.05)	0.774818	-0.302175	0.22322	0.59353		0.64 (0.44 - 1.02)	0.55 (0.53 - 0.60)	0.93 (0.89 - 1.23)	0.63 (0.51 - 0.83)	0.164734	0.799782	0.844961	0.403413	0.67783	1.43439	-0.695773	0.16876	0.982171	-0.16956	0.9984	1.69758	-1.24838	0.08278	1.16239	-0.714051	0.78155	0.68473	0.654236	0.18877
DG(16:0_18:2)		1.76 (1.48 - 2.02)	1.83 (1.56 - 2.27)	0.961749	-0.33735	0.22372	0.59353		1.65 (1.35 - 1.99)	1.88 (1.74 - 1.96)	1.90 (1.71 - 2.30)	1.97 (1.72 - 2.30)	0.596645	1	1.13636	-0.435089	0.71997	1.15152	-0.3495	0.76041	1.19394	-0.317115	0.80155	1.01333	0.0811328	0.99959	1.05067	0.145184	0.97308	1.03684	0.0477563	0.98806
DG(14:0_14:0)		3.01 (2.68 - 3.44)	2.99 (2.73 - 3.12)	1.00836	0.238134	0.23792	0.617959		2.88 (2.52 - 3.27)	2.75 (2.65 - 2.84)	3.30 (3.14 - 3.45)	3.29 (2.89 - 3.52)	0.163861	0.799544	0.953125	0.355441	0.86909	1.14583	-0.541093	0.54867	1.14236	-0.383747	0.25793	1.20219	-1.32171	0.39456	1.19854	-0.990163	0.26687	0.99697	0.247839	0.99998
DG(18:3_20:2)		0.48 (0.38 - 0.76)	0.46 (0.32 - 0.63)	1.0378	0.256877	0.24032	0.620612		0.45 (0.36 - 0.68)	0.61 (0.41 - 0.76)	0.60 (0.48 - 0.74)	0.47 (0.40 - 0.79)	0.20423	0.83585	1.35412	0.211199	0.98521	1.3441	-0.327778	0.85321	1.05234	-0.553716	0.34525	0.992599	-0.448588	0.82166	0.777138	-0.60112	0.54284	0.782933	-0.245107	0.98726
DG(18:1_20:2)		0.72 (0.47 - 0.98)	0.74 (0.56 - 1.03)	0.971934	-0.262256	0.26489	0.640513		0.59 (0.44 - 0.96)	0.77 (0.61 - 0.83)	0.82 (0.74 - 1.48)	0.74 (0.49 - 1.15)	0.422381	0.979706	1.30952	0.00578361	0.99929	1.39116	-0.471173	0.40088	1.25517	-0.390589	0.946	1.06234	-0.44619	0.59183	0.958493	-0.448704	0.96952	0.902249	0.118769	0.69246
DG(18:1_18:2)		5.35 (4.00 - 6.50)	5.13 (4.24 - 7.17)	1.04353	-0.29701	0.27451	0.643045		4.76 (3.71 - 6.24)	5.62 (4.81 - 7.11)	5.94 (4.84 - 6.19)	5.87 (4.66 - 7.75)	0.935027	1	1.18172	-0.213392	0.91399	1.2479	0.130798	0.9994	1.23319	-0.0464589	0.99367	1.056	0.302915	0.9309	1.04356	0.17278	0.96946	0.988215	-0.195945	0.99253
DG(18:2_20:4)		0.37 (0.27 - 0.56)	0.47 (0.35 - 0.55)	0.7964	-0.228817	0.27483	0.643045		0.37 (0.27 - 0.52)	0.52 (0.45 - 0.59)	0.27 (0.24 - 0.33)	0.45 (0.28 - 0.67)	0.0653083	0.473242	1.41351	-0.95108	0.1319	0.726749	0.490655	0.61712	1.20405	0.0446597	0.99488	0.514144	1.34201	0.04957	0.851816	0.959386	0.23544	1.65677	-0.442757	0.57934
DG(14:1_20:2)		20.20 (14.35 - 26.98)	15.60 (12.81 - 22.06)	1.29488	0.208577	0.30051	0.657204		19.70 (14.90 - 27.75)	21.90 (17.22 - 33.47)	23.20 (20.20 - 32.45)	16.55 (11.37 - 24.85)	0.452973	0.992768	1.11168	-0.0693172	0.99977	1.17766	-0.666622	0.51621	0.840102	0.0198513	0.99805	1.05936	-0.429565	0.699	0.755708	0.0883273	0.99999	0.713362	0.839815	0.51364
DG(18:0_20:4)		0.59 (0.26 - 0.87)	0.72 (0.51 - 0.91)	0.825727	-0.224299	0.31122	0.667053		0.73 (0.33 - 0.88)	0.56 (0.46 - 0.71)	0.50 (0.16 - 0.75)	0.55 (0.22 - 0.90)	0.521296	1	0.767809	0.323687	0.93133	0.691197	0.590593	0.67521	0.75	0.116426	0.92376	0.900219	0.262196	0.98433	0.976805	-0.196195	0.99785	1.08507	-0.455794	0.91949
DG(18:1_18:4)		0.34 (0.24 - 0.56)	0.43 (0.30 - 0.60)	0.805809	-0.200739	0.35115	0.698969		0.34 (0.22 - 0.55)	0.25 (0.17 - 0.35)	0.39 (0.34 - 0.59)	0.43 (0.26 - 0.66)	0.13911	0.726215	0.747774	0.545247	0.48949	1.17127	-0.489378	0.53541	1.27893	-0.358314	0.88688	1.56634	-1.01872	0.15827	1.71032	-1.02077	0.30065	1.09192	0.188586	0.86338
DG(18:1_20:4)		0.90 (0.65 - 1.38)	1.02 (0.77 - 1.42)	0.883333	-0.193302	0.36632	0.705695		0.78 (0.63 - 1.14)	1.21 (0.90 - 1.34)	1.32 (0.74 - 1.55)	1.22 (0.64 - 1.90)	0.424406	0.979706	1.54884	0.1559	0.99221	1.69666	-0.338024	0.76703	1.56812	-0.444791	0.6162	1.09544	-0.352988	0.78524	1.01245	-0.4616	0.75057	0.924242	-0.119718	0.99948
DG(14:1_18:1)		0.36 (0.26 - 0.55)	0.39 (0.31 - 0.56)	0.917408	-0.198908	0.36905	0.706793		0.31 (0.23 - 0.46)	0.38 (0.30 - 0.57)	0.54 (0.37 - 0.55)	0.54 (0.36 - 0.73)	0.252082	0.886852	1.19904	0.00106355	0.99918	1.72293	-0.527161	0.59256	1.71178	-0.500314	0.47212	1.43692	-0.504244	0.73131	1.42762	-0.490447	0.74979	0.99353	0.0191323	0.99564
DG(21:0_22:6)		0.57 (0.44 - 0.84)	0.62 (0.53 - 0.76)	0.92776	-0.158738	0.41228	0.737895		0.53 (0.41 - 0.87)	0.51 (0.48 - 0.67)	0.59 (0.43 - 0.74)	0.63 (0.49 - 0.73)	0.903963	1	0.962335	-0.00187254	0.99975	1.11111	0.279002	0.86972	1.18267	-0.0136862	0.99816	1.1546	0.258637	0.96002	1.22896	-0.013125	1	1.06441	-0.361858	0.93325
DG(18:2_18:3)		5.04 (3.69 - 6.68)	5.46 (4.02 - 7.23)	0.923077	-0.179133	0.45076	0.762526		5.04 (3.44 - 6.93)	3.97 (2.79 - 5.33)	4.54 (3.51 - 6.56)	5.56 (4.73 - 6.42)	0.774217	1	0.78869	0.242206	0.89349	0.901786	0.226576	0.97327	1.10268	-0.148091	0.9894	1.1434	-0.0221923	0.99499	1.39811	-0.423742	0.83162	1.22277	-0.437272	0.93326
DG(16:1_18:1)		2.46 (1.72 - 3.17)	2.83 (1.62 - 2.91)	0.869027	-0.148832	0.4754	0.775825		2.10 (1.56 - 2.68)	2.68 (2.60 - 2.88)	3.68 (3.34 - 3.87)	2.74 (1.76 - 3.17)	0.341515	0.955652	1.27619	0.113745	0.99696	1.75238	-0.668238	0.26226	1.30238	-0.254742	0.9184	1.37313	-0.974731	0.43064	1.02052	-0.371879	0.93859	0.743207	0.400955	0.57275
DG-O(18:2_18:2)		0.29 (0.21 - 0.38)	0.29 (0.25 - 0.38)	0.994317	-0.178167	0.48505	0.781732		0.31 (0.21 - 0.41)	0.28 (0.22 - 0.31)	0.32 (0.26 - 0.38)	0.26 (0.22 - 0.31)	0.910697	1	0.905224	0.222067	0.98074	1.00958	0.010486	0.93776	0.84345	-0.112426	0.98982	1.11529	-0.326939	0.88483	0.931759	-0.323578	0.99823	0.835443	-0.130999	0.88421
DG(22:1_22:2)		0.50 (0.28 - 0.99)	0.44 (0.27 - 0.78)	1.13514	0.151074	0.49206	0.78327		0.50 (0.26 - 0.94)	0.42 (0.36 - 0.58)	0.68 (0.27 - 1.18)	0.56 (0.36 - 1.21)	0.726806	1	0.855847	0.190208	0.9683	1.37097	-0.261773	0.90495	1.13206	-0.24466	0.95646	1.60188	-0.372451	0.82549	1.32273	-0.430272	0.88386	0.825735	0.0328193	0.99063
DG(16:0_18:1)		3.63 (2.90 - 4.15)	3.70 (2.83 - 4.46)	0.981081	-0.156544	0.52611	0.813527		3.18 (2.72 - 3.83)	3.87 (3.53 - 4.27)	4.33 (3.77 - 5.10)	3.73 (3.39 - 4.28)	0.653278	1	1.21541	-0.205122	0.97239	1.36164	-0.524698	0.67568	1.17138	-0.233051	0.78454	1.12031	-0.254031	0.96157	0.963777	-0.031841	0.99844	0.860277	0.218507	0.97196
DG(16:0_16:1)		1.48 (1.06 - 1.96)	1.55 (0.98 - 2.35)	0.954839	-0.142356	0.54454	0.822858		1.44 (0.99 - 1.91)	1.38 (0.96 - 1.44)	1.82 (1.54 - 2.31)	1.63 (1.13 - 1.95)	0.393447	0.971937	0.961806	0.450677	0.72704	1.26389	-0.44203	0.63414	1.13194	-0.214657	0.94588	1.31408	-0.976621	0.33262	1.1769	-0.623188	0.56614	0.895604	0.201636	0.8782
DG(18:2_18:4)		0.95 (0.74 - 1.38)	0.86 (0.75 - 1.29)	1.09292	0.133772	0.54532	0.822858		0.95 (0.79 - 1.37)	0.85 (0.69 - 1.41)	0.89 (0.81 - 1.35)	0.91 (0.74 - 1.38)	0.972336	1	0.890985	0.114732	0.99221	0.93569	-0.0479302	0.99921	0.955451	-0.0936993	0.99988	1.05017	-0.164126	0.98885	1.07235	-0.249146	0.99025	1.02112	-0.0467776	0.99984
DG(16:0_20:4)		0.40 (0.27 - 0.65)	0.36 (0.21 - 0.55)	1.12219	0.126729	0.58204	0.828694		0.38 (0.25 - 0.57)	0.41 (0.34 - 0.42)	0.59 (0.32 - 0.63)	0.47 (0.34 - 0.72)	0.675332	1	1.05599	0.184044	0.91315	1.53107	-0.207509	0.98174	1.23568	-0.266294	0.86067	1.44989	-0.566832	0.85682	1.17016	-0.572941	0.69986	0.807069	-0.0615169	0.99863
DG(18:1_22:6)		2.46 (1.98 - 3.30)	2.78 (1.76 - 3.30)	0.886691	-0.141356	0.59074	0.833728		2.37 (1.81 - 2.99)	2.55 (1.96 - 3.25)	2.73 (2.10 - 3.57)	2.85 (2.28 - 3.43)	0.323137	0.951816	1.07595	0.111719	0.99987	1.1519	-0.494336	0.43396	1.20047	-0.386942	0.46933	1.07059	-0.777615	0.64492	1.11573	-0.65362	0.77984	1.04216	0.183972	0.96638
DG(16:0_16:0)		11.40 (9.98 - 12.70)	11.10 (10.15 - 12.38)	1.02703	0.119185	0.61452	0.844241		10.60 (9.52 - 12.30)	11.25 (10.20 - 13.65)	11.90 (11.05 - 13.23)	11.61 (11.07 - 12.77)	0.21283	0.83585	1.06132	-0.124885	0.99935	1.12264	-0.826307	0.3869	1.09528	-0.371929	0.56752	1.05778	-0.77877	0.70095	1.032	-0.234578	0.90746	0.97563	0.391243	0.9179
DG(18:1_20:0)		1.06 (0.84 - 1.46)	1.10 (0.76 - 1.91)	0.963636	-0.119105	0.62934	0.852291		1.04 (0.81 - 1.36)	0.82 (0.51 - 0.98)	1.18 (0.53 - 1.56)	1.21 (1.04 - 1.56)	0.10348	0.608602	0.790865	0.870571	0.12241	1.13462	-0.0857139	0.99989	1.16346	-0.359705	0.7648	1.43465	-0.674641	0.32248	1.47112	-1.17787	0.04536	1.02542	-0.224394	0.90249
DG-O(14:0_18:2)		5.46 (4.41 - 6.34)	5.08 (4.47 - 6.55)	1.07431	0.0981638	0.65245	0.855608		5.09 (4.16 - 6.29)	5.25 (5.04 - 5.65)	6.55 (5.36 - 6.85)	5.70 (4.57 - 6.70)	0.380321	0.966555	1.03143	-0.138708	0.9952	1.28684	-0.535308	0.44431	1.11903	-0.35888	0.69485	1.24762	-0.592158	0.79549	1.08492	-0.297001	0.97144	0.869595	0.24342	0.90382
DG(18:1_18:3)		1.07 (0.82 - 1.38)	1.00 (0.71 - 1.46)	1.07	-0.0912314	0.71418	0.884529		1.02 (0.77 - 1.46)	0.81 (0.74 - 1.75)	1.14 (1.02 - 1.25)	1.14 (0.98 - 1.36)	0.730928	1	0.790686	-0.176438	0.99714	1.12255	-0.152602	0.99581	1.11765	-0.330471	0.80293	1.41971	0.0332382	1	1.41352	-0.131312	0.98388	0.995633	-0.205565	0.98278
DG(18:0_20:0)		2.25 (2.00 - 2.49)	2.30 (2.00 - 2.54)	0.978261	-0.0820116	0.72081	0.884832		2.13 (1.88 - 2.40)	2.30 (2.19 - 2.46)	2.56 (2.42 - 2.79)	2.34 (2.21 - 2.54)	0.039429	0.324454	1.08216	-0.326774	0.79582	1.20188	-0.909481	0.06395	1.09742	-0.528724	0.16702	1.11063	-1.26619	0.66236	1.0141	-0.290771	0.9765	0.913086	0.59651	0.75125
DG(18:1_18:1)		2.75 (2.07 - 3.39)	2.49 (1.96 - 3.57)	1.10643	-0.081806	0.73642	0.892713		2.47 (1.87 - 3.38)	2.62 (2.11 - 4.45)	2.74 (2.40 - 3.10)	3.13 (2.61 - 3.73)	0.943705	1	1.0587	-0.104449	0.99972	1.10931	0.226591	0.933	1.26619	0.0124081	0.99984	1.0478	0.335693	0.95596	1.19598	0.113766	0.99918	1.14142	-0.2246	0.95875
DG(16:1_20:0)		0.81 (0.62 - 1.05)	0.83 (0.63 - 1.06)	0.97963	0.070348	0.73835	0.893528		0.75 (0.59 - 0.92)	0.80 (0.51 - 0.91)	1.00 (0.78 - 1.08)	1.06 (0.78 - 1.20)	0.210074	0.83585	1.063	0.0477796	0.99547	1.32361	-0.536193	0.55953	1.3992	-0.480701	0.32127	1.24517	-0.853202	0.65944	1.31628	-0.622404	0.59298	1.05711	0.0637216	0.99956
DG(16:0_20:0)		1.50 (1.04 - 2.02)	1.68 (1.42 - 2.03)	0.892857	-0.0654674	0.75436	0.899861		1.32 (1.00 - 1.71)	2.08 (1.63 - 2.54)	1.37 (0.97 - 1.69)	1.71 (1.48 - 2.29)	0.133762	0.709742	1.57955	-0.745159	0.3922	1.03788	0.0448479	0.98663	1.29924	-0.507926	0.2406	0.657074	0.746958	0.44266	0.822542	0.275097	0.98717	1.25182	-0.58395	0.42998
DG(14:0_20:0)		0.14 (0.096 - 0.18)	0.13 (0.085 - 0.20)	1.07634	-0.0578874	0.81806	0.927227		0.13 (0.087 - 0.16)	0.16 (0.14 - 0.17)	0.20 (0.16 - 0.23)	0.13 (0.10 - 0.18)	0.256745	0.893548	1.23256	0.0721882	0.99973	1.51938	-0.776384	0.0978	1.04264	-0.18628	0.98574	1.2327	-1.06098	0.35253	0.845912	-0.272383	0.9993	0.686224	0.623789	0.22064
DG(18:1_22:5)		0.067 (0.052 - 0.098)	0.08 (0.051 - 0.099)	0.838793	-0.0540552	0.82319	0.930516		0.06 (0.048 - 0.10)	0.064 (0.052 - 0.083)	0.08 (0.066 - 0.098)	0.068 (0.06 - 0.092)	0.947716	1	1.075	0.216999	0.94557	1.33333	-0.0659427	0.99851	1.12672	-0.0135248	0.99502	1.24031	-0.293385	0.94519	1.04812	-0.281166	0.98281	0.845043	0.0709248	0.99033
DG(17:0_18:1)		0.97 (0.77 - 1.35)	0.90 (0.72 - 1.25)	1.08603	0.0415939	0.8625	0.932303		0.87 (0.70 - 1.25)	1.00 (0.70 - 1.29)	1.14 (0.97 - 1.37)	1.17 (0.92 - 1.53)	0.231842	0.855963	1.13844	0.246793	0.8824	1.30435	-0.421968	0.84034	1.34439	-0.481507	0.41826	1.14573	-0.621315	0.6342	1.1809	-0.758176	0.37635	1.0307	-0.0519582	0.99607
DG(18:1_20:3)		0.29 (0.21 - 0.43)	0.31 (0.22 - 0.38)	0.934084	-0.0249259	0.91207	0.957424		0.28 (0.21 - 0.41)	0.28 (0.18 - 0.36)	0.34 (0.26 - 0.57)	0.35 (0.23 - 0.44)	0.290747	0.934817	1.03455	0.403025	0.64492	1.22364	-0.492352	0.67232	1.26727	-0.297737	0.95351	1.18278	-0.770207	0.30188	1.22496	-0.756165	0.49886	1.03566	0.246273	0.89373
DG(14:0_18:2)		2.80 (2.32 - 3.20)	2.73 (2.41 - 3.11)	1.02747	-0.02031	0.9227	0.964154		2.58 (2.24 - 3.05)	2.95 (2.83 - 3.20)	3.36 (3.11 - 3.52)	3.09 (2.71 - 3.32)	0.0763973	0.504638	1.14147	-0.275821	0.92474	1.30233	-0.850267	0.10971	1.19767	-0.487773	0.30138	1.14092	-0.795921	0.62727	1.04924	-0.262318	0.96198	0.919643	0.563569	0.75667
DG-O(16:0_18:1)		0.24 (0.18 - 0.34)	0.24 (0.19 - 0.30)	0.993697	-0.0179401	0.93652	0.969356		0.21 (0.16 - 0.33)	0.25 (0.22 - 0.26)	0.32 (0.24 - 0.41)	0.27 (0.18 - 0.37)	0.072879	0.493218	1.23058	-0.0972261	0.99999	1.56311	-0.943879	0.09102	1.3224	-0.383663	0.65017	1.27022	-0.90362	0.31369	1.07461	-0.33892	0.90388	0.846007	0.617285	0.47506
DG(14:0_18:1)		4.66 (4.01 - 5.22)	4.59 (3.98 - 5.35)	1.01634	0.0139533	0.94561	0.973686		4.53 (3.83 - 5.05)	4.75 (4.05 - 5.13)	4.84 (4.42 - 6.10)	4.91 (4.57 - 5.38)	0.771532	1	1.04746	0.0496796	0.99937	1.06843	-0.410556	0.77654	1.08444	-0.0677758	0.96197	1.02002	-0.547108	0.8551	1.0353	-0.127929	0.97721	1.01498	0.36578	0.9415
DG(18:3_18:3)		11.28 (8.22 - 14.80)	10.40 (8.18 - 13.00)	1.08413	0.0124869	0.95176	0.976907		12.00 (7.74 - 14.70)	8.75 (6.68 - 13.55)	10.20 (9.88 - 12.12)	11.32 (8.92 - 15.40)	0.758831	1	0.72875	0.156878	0.95879	0.85	-0.0691975	0.99839	0.94375	-0.246988	0.79768	1.16638	-0.338905	0.95506	1.29503	-0.556225	0.73991	1.11029	-0.293577	0.97266
Fatty acids (n=14, altered metabolites in t-test n=1(7.1%), in ANOVA n=0)
EPA	Eicosapentaenoic acid	0.36 (0.17 - 1.39)	1.30 (0.37 - 1.92)	0.280385	-0.647061	0.00593	0.0542776		0.30 (0.17 - 0.53)	0.93 (0.40 - 1.61)	2.13 (0.77 - 2.40)	0.39 (0.21 - 1.55)	0.329566	0.951816	3.07475	0.190763	0.99987	7.07641	-0.685346	0.10422	1.29734	-0.193767	0.99855	2.30146	-0.726441	0.29855	0.421934	-0.365481	0.99846	0.183333	0.4616	0.18588
AA	arachidonic acid	4.34 (1.82 - 5.89)	5.62 (4.07 - 7.12)	0.77165	-0.369347	0.08449	0.367438		4.60 (1.91 - 7.04)	3.95 (1.94 - 4.26)	5.91 (4.76 - 7.40)	2.31 (1.53 - 4.91)	0.613358	1	0.857609	-0.0275947	0.99037	1.28478	-0.157234	0.7341	0.503261	0.334792	0.31008	1.4981	-0.121968	0.95395	0.586819	0.376456	0.54472	0.391709	0.583545	0.17647
FA(16:0)	Palmitic acid	267.50 (229.00 - 330.25)	248.00 (208.00 - 272.24)	1.07863	0.324507	0.15687	0.499555		279.00 (220.50 - 333.50)	259.00 (241.75 - 301.00)	265.00 (223.00 - 304.85)	273.00 (239.75 - 319.62)	0.903414	1	0.928315	-0.310328	0.84998	0.949821	-0.041586	0.99939	0.978495	0.0113485	0.99654	1.02317	0.343473	0.94632	1.05405	0.366847	0.92414	1.03019	0.0594981	0.99999
FA(18:0)	Stearic acid	138.50 (121.75 - 167.00)	133.00 (121.50 - 147.50)	1.04135	0.279328	0.1906	0.546145		135.00 (120.50 - 174.50)	145.50 (132.25 - 164.00)	136.00 (130.00 - 150.00)	142.75 (124.25 - 156.88)	0.697624	1	1.07778	-0.441204	0.64625	1.00741	0.0558094	0.99966	1.05741	0.0736943	0.99986	0.934708	0.686231	0.75211	0.9811	0.590156	0.66953	1.04963	0.0221964	0.99997
FA(14:0)	Myristic acid	570.25 (202.50 - 707.11)	584.00 (524.81 - 646.81)	0.976455	-0.220887	0.29178	0.657204		505.00 (182.50 - 611.50)	583.50 (316.25 - 722.50)	682.00 (653.00 - 793.58)	581.50 (209.50 - 716.75)	0.354666	0.960618	1.15545	-0.0395276	0.99818	1.3505	-0.731837	0.19733	1.15149	-0.179785	0.99347	1.16881	-0.772832	0.53965	0.996572	-0.139114	1	0.852639	0.606195	0.34406
FA(18:2)	Octadecadienoic acid	24.20 (11.62 - 35.77)	27.20 (15.45 - 42.20)	0.889706	-0.241723	0.29704	0.657204		22.30 (11.45 - 35.75)	21.55 (13.57 - 28.92)	30.50 (18.32 - 43.45)	27.30 (17.75 - 35.07)	0.927283	1	0.966368	0.0225748	0.99587	1.36771	-0.16141	0.85655	1.22399	-0.17079	0.94264	1.41531	-0.17462	0.97687	1.26659	-0.210815	0.99921	0.894918	0.00184228	0.98225
FA(12:0)	Lauric acid	17.50 (14.33 - 21.98)	16.36 (14.22 - 22.05)	1.06952	-0.222735	0.44088	0.757696		16.70 (13.40 - 22.45)	16.75 (15.18 - 28.82)	17.85 (17.00 - 19.20)	18.58 (15.10 - 20.62)	0.260813	0.904463	1.00299	-0.712365	0.20358	1.06886	-0.444963	0.65783	1.1126	-0.165735	0.78124	1.06567	0.405497	0.89105	1.10928	0.659193	0.58063	1.04092	0.379849	0.96758
FA(20:1)	Eicosenoic acid	1.25 (0.71 - 2.98)	1.51 (0.97 - 2.62)	0.831333	-0.144834	0.49128	0.78327		1.17 (0.70 - 3.17)	1.81 (0.73 - 2.89)	1.64 (0.97 - 3.13)	1.37 (0.75 - 2.31)	0.971371	1	1.55128	-0.08967	0.96788	1.40171	-0.099512	0.92279	1.17094	-0.126299	0.99027	0.903581	-0.0105682	0.99961	0.754821	-0.0397339	0.99492	0.835366	-0.0316749	0.98046
DiCA(14:0)	Tetradecanedioic acid	0.15 (0.10 - 0.24)	0.12 (0.098 - 0.20)	1.17406	-0.169894	0.54584	0.822858		0.17 (0.10 - 0.24)	0.13 (0.096 - 0.27)	0.15 (0.10 - 0.17)	0.14 (0.10 - 0.23)	0.770429	1	0.767857	-0.0669712	0.96968	0.875	0.387957	0.84818	0.811012	0.163647	0.99725	1.13953	0.56477	0.77616	1.0562	0.226302	0.94981	0.926871	-0.217843	0.92438
FA(20:2)	Eicosadienoic acid	0.85 (0.66 - 1.13)	0.99 (0.65 - 1.24)	0.854043	-0.113618	0.59578	0.835107		0.77 (0.66 - 1.02)	0.95 (0.55 - 1.21)	1.46 (0.92 - 1.58)	0.88 (0.67 - 1.02)	0.476505	1	1.22633	0.0233223	0.99858	1.88878	-0.595546	0.21125	1.14462	-0.104011	0.99793	1.54019	-0.643666	0.54973	0.933369	-0.150063	0.99998	0.60601	0.565594	0.33337
FA(18:1)	Octadecenoic acid	117.00 (58.62 - 210.10)	118.21 (65.15 - 170.89)	0.989736	-0.066161	0.77095	0.910344		114.00 (61.45 - 207.50)	126.95 (54.15 - 197.50)	161.00 (62.10 - 227.20)	124.97 (62.80 - 219.25)	0.998453	1	1.1136	-0.0727153	0.99351	1.41228	-0.0147486	0.99778	1.09627	-0.0318965	0.99788	1.26822	0.057762	0.99986	0.984443	0.0422928	0.99909	0.776242	-0.0164734	0.99994
FA(20:3)	Eicosatrienoic acid	0.67 (0.52 - 0.86)	0.71 (0.56 - 0.95)	0.946479	0.0608076	0.7824	0.912133		0.66 (0.52 - 0.83)	0.67 (0.48 - 0.86)	0.90 (0.67 - 1.00)	0.67 (0.53 - 0.76)	0.602882	1	1.01278	-0.0979223	0.992	1.35038	-0.528012	0.32417	1.00226	-0.0804671	0.99936	1.33333	-0.402353	0.72541	0.989607	0.0239088	0.98675	0.742205	0.486247	0.35409
DiCA(12:0)	Dodecanedioic acid	0.51 (0.41 - 0.85)	0.49 (0.39 - 0.66)	1.03777	0.0636352	0.78707	0.912133		0.60 (0.40 - 0.85)	0.60 (0.47 - 0.73)	0.41 (0.38 - 0.46)	0.53 (0.41 - 1.14)	0.450495	0.992768	1.01681	-0.5782	0.78914	0.694118	0.327473	0.84232	0.886555	-0.319843	0.34531	0.682645	0.867172	0.54018	0.871901	0.0530886	0.99885	1.27724	-0.396542	0.26796
DHA	Docosahexaenoic acid	4.32 (3.38 - 5.41)	4.09 (3.54 - 4.83)	1.05746	-0.0196576	0.92786	0.964614		4.14 (3.46 - 4.76)	4.43 (3.82 - 5.44)	3.65 (3.06 - 4.83)	4.51 (3.59 - 6.12)	0.502725	1	1.06884	-0.631178	0.48749	0.881859	-0.0995716	0.99999	1.09058	-0.204769	0.71671	0.825062	0.478085	0.68929	1.02034	0.468996	0.90119	1.23668	-0.102819	0.91571
Lysophosphatidylcholines (n=12, altered metabolites in t-test n=1(8.3%), in ANOVA n=3(25.0%))
lysoPC a C20:4		4.88 (4.00 - 6.16)	5.47 (4.99 - 6.42)	0.890943	-0.507809	0.01636	0.123177		4.87 (4.09 - 6.20)	5.62 (4.27 - 6.73)	3.29 (3.15 - 3.65)	5.43 (4.70 - 6.34)	0.00361309	0.0361681	1.15298	-0.200416	0.97704	0.675565	1.32163	0.00122	1.11499	0.17801	0.96229	0.585931	1.23369	0.01081	0.967053	0.405159	0.9075	1.65046	-1.26261	0.00836
lysoPC a C18:0		27.45 (22.90 - 32.90)	29.60 (27.01 - 33.65)	0.927365	-0.40393	0.06097	0.32		28.80 (24.15 - 33.35)	22.05 (18.20 - 26.35)	20.40 (19.55 - 27.05)	29.90 (24.57 - 38.42)	0.10914	0.630802	0.765625	0.723399	0.35013	0.708333	0.751919	0.15338	1.03819	0.110939	1	0.92517	0.0766208	0.99369	1.35601	-0.75964	0.41309	1.46569	-0.717095	0.21035
lysoPC a C18:2		29.00 (21.14 - 38.88)	36.95 (26.94 - 40.60)	0.784756	-0.310631	0.13776	0.468347		29.60 (22.10 - 38.85)	21.95 (17.88 - 30.22)	24.00 (14.40 - 27.35)	37.00 (25.72 - 42.73)	0.222556	0.840863	0.741554	0.556726	0.68067	0.810811	0.615623	0.35915	1.25	-0.165964	0.73201	1.09339	0.0504603	0.98681	1.68565	-0.65149	0.35191	1.54167	-0.708033	0.13994
lysoPC a C18:1		20.85 (16.72 - 25.45)	21.60 (19.88 - 25.80)	0.965278	-0.267325	0.16806	0.519687		20.90 (17.35 - 26.05)	16.95 (13.48 - 20.05)	14.50 (11.45 - 19.07)	22.75 (19.93 - 25.60)	0.104045	0.608602	0.811005	0.510926	0.51122	0.69378	0.832065	0.04882	1.08852	0.0654823	0.99931	0.855457	0.361198	0.82646	1.34218	-0.619903	0.52478	1.56897	-0.949169	0.06646
lysoPC a C24:0		0.19 (0.16 - 0.21)	0.20 (0.18 - 0.21)	0.955808	-0.277865	0.17316	0.530407		0.18 (0.15 - 0.21)	0.15 (0.14 - 0.19)	0.21 (0.19 - 0.23)	0.19 (0.18 - 0.21)	0.103655	0.608602	0.818919	0.60962	0.5817	1.14595	-0.687538	0.34346	1.02297	-0.283023	0.7475	1.39934	-1.21589	0.12237	1.24917	-0.81639	0.28564	0.892689	0.384329	0.80285
lysoPC a C14:0		7.73 (6.30 - 9.53)	6.67 (5.84 - 8.53)	1.15967	0.225722	0.33195	0.681451		7.62 (6.23 - 9.36)	6.95 (6.48 - 7.40)	5.63 (4.95 - 10.50)	9.03 (7.43 - 10.49)	0.872493	1	0.912073	0.0741871	0.95185	0.738845	-0.0951156	0.99415	1.18504	-0.211213	0.70508	0.810072	-0.214163	0.99574	1.29928	-0.413675	0.66487	1.60391	-0.139458	0.79255
lysoPC a C16:1		2.38 (1.93 - 2.96)	2.29 (2.04 - 2.73)	1.0393	0.151967	0.46135	0.767073		2.40 (2.18 - 2.93)	1.84 (1.77 - 1.97)	1.60 (1.38 - 2.66)	2.42 (1.95 - 3.33)	0.725415	1	0.76875	0.284174	0.83206	0.666667	0.316805	0.70453	1.01042	-0.106025	0.93366	0.867209	0.0382759	0.99925	1.31436	-0.389918	0.66248	1.51562	-0.419878	0.5209
lysoPC a C17:0		1.86 (1.47 - 2.42)	1.85 (1.66 - 2.21)	1.00541	-0.1686	0.46612	0.772145		1.76 (1.46 - 2.16)	1.81 (1.36 - 2.23)	1.59 (1.11 - 1.97)	2.42 (1.88 - 2.65)	0.209163	0.83585	1.02841	0.186013	0.96997	0.905145	0.712671	0.18336	1.375	-0.260365	0.4503	0.880141	0.39803	0.65757	1.33702	-0.403248	0.5565	1.51909	-0.923488	0.0303
lysoPC a C16:0		92.25 (75.05 - 110.75)	88.68 (79.55 - 100.29)	1.04022	-0.109827	0.61666	0.844241		95.90 (75.95 - 113.50)	74.60 (66.62 - 93.45)	87.63 (65.95 - 92.30)	102.75 (84.48 - 111.75)	0.230509	0.854292	0.777894	0.667308	0.35574	0.913757	0.455594	0.55969	1.07143	-0.107124	0.85575	1.17466	-0.189745	0.98665	1.37735	-0.887551	0.19083	1.17255	-0.647689	0.32312
lysoPC a C20:3		1.70 (1.47 - 2.25)	1.59 (1.33 - 2.08)	1.06918	0.0937122	0.70442	0.878041		1.86 (1.54 - 2.30)	1.57 (1.49 - 1.65)	0.99 (0.93 - 1.32)	1.83 (1.59 - 2.33)	0.193385	0.82089	0.844086	0.197534	0.90026	0.530827	0.843903	0.0476	0.981183	0.103189	0.99986	0.628878	0.834547	0.49467	1.16242	-0.111542	0.9321	1.8484	-0.87109	0.08682
lysoPC a C26:1		0.28 (0.20 - 0.39)	0.28 (0.23 - 0.37)	0.982394	-0.025673	0.90373	0.951762		0.26 (0.19 - 0.39)	0.23 (0.18 - 0.36)	0.44 (0.34 - 0.48)	0.27 (0.21 - 0.37)	0.051372	0.389705	0.854717	0.408786	0.75087	1.66038	-0.958812	0.08261	1.02453	-0.136195	0.99493	1.9426	-1.28963	0.05799	1.19868	-0.581752	0.70568	0.617045	0.900154	0.17113
lysoPC a C26:0		0.22 (0.18 - 0.28)	0.21 (0.17 - 0.26)	1.01494	0.00604247	0.97884	0.992121		0.21 (0.18 - 0.25)	0.19 (0.15 - 0.23)	0.27 (0.24 - 0.29)	0.22 (0.20 - 0.28)	0.116116	0.651729	0.939614	0.409094	0.75113	1.30918	-0.816647	0.30145	1.06522	-0.336766	0.71593	1.39332	-1.13484	0.16852	1.13368	-0.640752	0.40382	0.813653	0.41518	0.78046
Other (n=19, altered metabolites in t-test n=3(15.8%), in ANOVA n=1(5.3%))
Choline	Choline	12.90 (11.35 - 16.00)	12.10 (9.97 - 12.95)	1.06612	0.568417	0.01231	0.101298		12.60 (11.25 - 15.20)	15.62 (13.44 - 15.97)	13.40 (12.05 - 19.95)	12.70 (10.27 - 14.70)	0.608819	1	1.24008	-0.183936	0.97296	1.06349	-0.388611	0.84288	1.00794	0.146536	0.99488	0.8576	-0.247158	0.99317	0.8128	0.43884	0.94677	0.947761	0.620528	0.79684
3-IAA	3-Indoleacetic acid	2.11 (1.44 - 2.95)	1.54 (1.27 - 1.85)	1.37175	0.422244	0.01708	0.127609		1.86 (1.37 - 2.81)	2.79 (2.64 - 4.26)	1.42 (1.33 - 2.94)	2.48 (1.80 - 3.08)	0.872809	1	1.50269	-0.23121	0.99947	0.760753	-0.3743	0.99915	1.33333	-0.0834583	0.75485	0.506261	-0.147858	1	0.887299	0.0767785	0.96028	1.75265	0.181973	0.95606
Lac	Lactic acid	2728.00 (2305.00 - 3347.00)	3010.00 (2631.95 - 3629.79)	0.906312	-0.43856	0.04992	0.273858		2636.00 (2231.00 - 3172.00)	2826.50 (2500.00 - 3306.00)	3784.00 (2421.00 - 3944.50)	3026.00 (2457.75 - 3409.75)	0.606745	1	1.07227	-0.180467	0.9856	1.43551	-0.509659	0.34982	1.14795	-0.206807	0.98462	1.33876	-0.25406	0.77464	1.07058	-0.016956	0.99954	0.799683	0.314802	0.56089
OH-GlutAcid	Hydroxyglutaric acid	2.13 (1.89 - 2.39)	1.92 (1.71 - 2.08)	1.11473	0.37084	0.05817	0.310335		2.03 (1.70 - 2.21)	2.42 (2.12 - 2.47)	2.56 (2.25 - 2.83)	2.21 (1.89 - 2.54)	0.0241645	0.215264	1.18966	0.106284	0.9744	1.26108	-1.05272	0.12807	1.09113	-0.598589	0.12345	1.06004	-1.02803	0.20893	0.917184	-0.619177	0.30829	0.865234	0.348297	0.92701
Ind-SO4	Indole sulfate	7.43 (4.19 - 10.60)	4.78 (3.75 - 6.98)	1.55492	0.398267	0.06347	0.324257		5.74 (3.82 - 8.98)	17.75 (17.32 - 19.38)	9.14 (6.39 - 16.30)	8.41 (7.13 - 9.77)	0.335702	0.951816	3.09233	-0.729021	0.40726	1.59299	-0.291797	0.99629	1.46516	-0.0948254	0.83059	0.515141	0.4505	0.70882	0.473803	0.930573	0.78372	0.919753	0.257408	0.98609
p-Cresol-SO4	para-cresol sulfate	52.50 (24.15 - 86.60)	28.70 (15.13 - 37.24)	1.82927	0.432467	0.06693	0.331573		40.80 (18.60 - 64.65)	82.20 (65.28 - 134.38)	125.00 (43.98 - 156.50)	56.52 (42.55 - 78.60)	0.5942	1	2.01471	0.215811	0.96839	3.06373	-0.432543	0.91843	1.38542	-0.134475	0.69071	1.52068	-0.675539	0.83933	0.687652	-0.437999	0.69779	0.4522	0.488057	0.99947
Hypoxanthine	Hypoxanthine	5.67 (4.23 - 7.85)	5.09 (3.65 - 6.66)	1.11493	0.321131	0.15548	0.499555		5.73 (3.98 - 7.62)	8.06 (7.52 - 10.38)	4.53 (4.19 - 7.01)	5.22 (4.62 - 7.06)	0.189177	0.81715	1.40663	-0.832282	0.21447	0.790576	0.179966	0.93999	0.910995	0.112116	0.99035	0.562035	0.967524	0.2115	0.647643	0.887073	0.19699	1.15232	-0.0656611	0.98701
Suc	Succinic acid	12.45 (11.15 - 13.70)	11.90 (10.65 - 12.70)	1.04622	0.268521	0.22541	0.594775		12.20 (11.05 - 13.60)	12.10 (11.62 - 12.95)	12.90 (12.23 - 15.10)	12.95 (11.03 - 13.92)	0.94267	1	0.991803	0.104563	0.99044	1.05738	-0.198659	0.9653	1.06148	-0.0855934	0.97468	1.06612	-0.260249	0.93646	1.07025	-0.191752	0.95031	1.00388	0.113584	0.99841
Cortisone	Cortisone	0.10 (0.078 - 0.14)	0.12 (0.10 - 0.15)	0.859504	-0.272291	0.23866	0.617959		0.10 (0.077 - 0.15)	0.098 (0.059 - 0.12)	0.14 (0.12 - 0.14)	0.11 (0.091 - 0.13)	0.494172	1	0.970297	0.170405	0.99875	1.40594	-0.500498	0.36579	1.05446	0.130871	0.97334	1.44898	-0.60256	0.54948	1.08673	-0.06831	0.9994	0.75	0.791365	0.29107
AconAcid	Aconitic acid	1.56 (1.25 - 2.03)	1.33 (1.10 - 1.69)	1.16917	0.199292	0.31023	0.667053		1.41 (1.14 - 1.74)	2.42 (2.20 - 2.62)	1.52 (1.31 - 2.38)	1.60 (1.45 - 2.74)	0.110659	0.635801	1.71631	-1.06618	0.10926	1.07801	-0.302333	0.99548	1.13475	-0.359472	0.46087	0.628099	0.524174	0.36481	0.661157	0.605211	0.59932	1.05263	-0.0444483	0.88648
Indole	Indole	284.00 (24.80 - 357.75)	288.76 (215.91 - 370.47)	0.983522	-0.227497	0.31461	0.667053		262.00 (25.55 - 329.50)	273.00 (64.85 - 343.75)	344.50 (281.71 - 405.50)	291.00 (11.45 - 363.00)	0.282471	0.93476	1.04198	0.363986	0.8392	1.31489	-0.681536	0.2522	1.11069	-0.132697	0.99989	1.2619	-1.01514	0.18646	1.06593	-0.465822	0.88345	0.844702	0.558161	0.30005
TMAO	Trimethylamine N-oxide	4.12 (2.46 - 6.44)	2.76 (2.35 - 4.87)	1.49094	0.192501	0.32371	0.677427		2.92 (2.02 - 4.65)	7.98 (5.40 - 11.77)	8.53 (2.69 - 11.01)	5.80 (3.45 - 9.54)	0.11986	0.66127	2.73288	-0.693166	0.8128	2.92123	-0.970706	0.72585	1.9863	-0.507293	0.08525	1.06892	-0.363828	0.99987	0.726817	-0.0271181	0.92095	0.679953	0.13282	0.93734
HipAcid	Hippuric acid	4.72 (2.65 - 8.24)	3.77 (2.68 - 7.00)	1.25332	-0.22302	0.36845	0.706793		4.36 (2.08 - 8.38)	5.44 (3.90 - 9.55)	6.00 (3.58 - 7.61)	5.07 (3.03 - 8.28)	0.8241	1	1.24771	0.117953	0.99971	1.37615	0.323924	0.95577	1.16284	-0.0463158	0.9901	1.10294	0.282701	0.96911	0.931985	-0.213127	0.99966	0.845	-0.44616	0.909
Trigonelline	Trigonelline	1.46 (0.43 - 2.68)	0.65 (0.29 - 1.48)	2.23502	0.186778	0.39949	0.731048		0.96 (0.42 - 1.94)	3.04 (1.34 - 3.77)	0.90 (0.26 - 1.53)	2.25 (1.28 - 2.99)	0.29718	0.943419	3.1568	-0.331234	0.87316	0.933541	0.536529	0.42628	2.34076	-0.278297	0.55351	0.295724	0.793608	0.31906	0.741498	0.0614623	0.9997	2.5074	-0.811861	0.11972
Cortisol	Cortisol	0.30 (0.22 - 0.38)	0.32 (0.24 - 0.44)	0.965079	-0.190576	0.42704	0.743065		0.30 (0.21 - 0.39)	0.24 (0.17 - 0.30)	0.36 (0.28 - 0.54)	0.32 (0.27 - 0.35)	0.473501	1	0.806667	0.306087	0.81466	1.20667	-0.462014	0.50207	1.06417	-0.168487	1	1.49587	-0.651079	0.31683	1.31921	-0.587198	0.84333	0.881906	0.374945	0.57305
Xanthine	Xanthine	1.62 (1.30 - 2.12)	1.62 (1.31 - 2.17)	0.996914	-0.124582	0.54946	0.822858		1.53 (1.21 - 1.92)	3.11 (1.54 - 9.84)	1.68 (1.47 - 2.57)	1.68 (1.34 - 2.11)	0.0728613	0.493218	2.03268	-0.924726	0.1171	1.09804	0.11046	0.95514	1.09477	0.1935	0.96714	0.540193	0.662573	0.1439	0.538585	0.905241	0.08995	0.997024	0.0816012	0.99792
H1	Sum of hexoses	4701.75 (4023.25 - 5414.25)	5255.00 (4022.46 - 5451.17)	0.894719	0.111904	0.59559	0.835107		4453.00 (3615.00 - 5158.50)	4989.25 (4697.88 - 5562.25)	4954.00 (4625.00 - 5660.90)	4870.00 (4434.75 - 5611.50)	0.553062	1	1.12042	-0.120634	0.96416	1.11251	-0.204238	0.84837	1.09364	-0.403757	0.50309	0.992935	-0.107972	0.99598	0.976099	-0.413045	0.97746	0.983044	-0.201078	0.99884
3-IPA	3-Indolepropionic acid	0.62 (0.32 - 0.90)	0.58 (0.33 - 0.81)	1.06518	0.0637812	0.78184	0.912133		0.64 (0.29 - 0.92)	0.48 (0.35 - 0.58)	0.58 (0.30 - 1.03)	0.63 (0.35 - 0.90)	0.845675	1	0.762205	0.171196	0.99809	0.92126	-0.278857	0.82684	0.990551	-0.0563061	0.99313	1.20868	-0.559162	0.86775	1.29959	-0.293607	0.98804	1.07521	0.26502	0.92609
DHEAS	Dehydroepiandrosterone sulfate	1.42 (0.51 - 2.38)	1.66 (1.03 - 2.70)	0.855422	-0.0113678	0.96049	0.98069		1.70 (0.54 - 2.40)	0.61 (0.47 - 1.09)	0.50 (0.35 - 1.47)	1.54 (0.66 - 2.86)	0.555409	1	0.357059	-0.258702	0.91691	0.295785	-0.131562	0.99867	0.902941	-0.384607	0.26077	0.828394	0.167332	0.97901	2.52883	-0.16244	0.95481	3.05269	-0.267639	0.72694
Phosphatidylcholines (n=76, altered metabolites in t-test n=9(11.8%), in ANOVA n=5(6.6%))
PC aa C38:4		63.00 (52.55 - 79.12)	77.72 (64.70 - 93.53)	0.810628	-0.697472	0.0011	0.0112185		62.10 (50.85 - 82.60)	75.85 (57.43 - 82.50)	48.00 (45.91 - 58.30)	70.06 (59.15 - 78.47)	0.138001	0.724319	1.22142	-0.208176	0.98446	0.772947	0.833099	0.07904	1.12823	0.252125	0.89397	0.632828	1.24778	0.1696	0.923708	0.507574	0.87286	1.45965	-0.69989	0.2833
PC ae C36:5		8.03 (6.42 - 9.91)	10.30 (8.57 - 12.42)	0.779612	-0.73097	0.00147	0.014821		7.84 (6.12 - 10.15)	6.79 (6.10 - 7.91)	6.41 (5.48 - 7.81)	8.99 (8.43 - 10.50)	0.801122	1	0.866071	0.190164	0.98265	0.817602	0.209887	0.9435	1.14668	-0.132053	0.81428	0.944035	0.0318558	0.99934	1.32401	-0.530573	0.81696	1.4025	-0.545576	0.70281
PC ae C38:6		5.70 (4.53 - 6.91)	7.22 (5.73 - 8.35)	0.788781	-0.6375	0.00617	0.0549567		4.93 (4.28 - 7.05)	5.34 (4.77 - 6.44)	5.18 (3.93 - 5.22)	6.37 (5.89 - 8.15)	0.596995	1	1.08418	0.0294352	0.99999	1.05172	0.236544	0.90323	1.29209	-0.278857	0.44524	0.970065	0.351363	0.96266	1.19177	-0.479025	0.78905	1.22854	-0.718238	0.39307
PC ae C38:5		13.00 (11.27 - 14.95)	14.96 (13.30 - 20.01)	0.869106	-0.607222	0.00719	0.0635121		12.80 (10.55 - 15.45)	13.55 (11.77 - 14.50)	10.09 (8.72 - 11.80)	14.45 (13.00 - 15.00)	0.54223	1	1.05859	-0.121744	0.97128	0.788651	0.468609	0.58275	1.12891	-0.0420318	0.98189	0.744999	1.2051	0.57459	1.06642	0.173189	0.99781	1.43144	-0.907696	0.49553
PC aa C36:4		125.50 (97.38 - 146.00)	140.00 (113.50 - 158.50)	0.896429	-0.493602	0.01536	0.118339		124.00 (95.15 - 148.50)	120.50 (83.97 - 140.00)	110.00 (92.33 - 124.50)	132.17 (122.50 - 149.75)	0.89165	1	0.971774	0.0522738	0.99608	0.887097	0.304411	0.67892	1.06586	0.0459941	0.9873	0.912863	0.284482	0.91495	1.09682	-0.0120092	0.97698	1.20152	-0.337994	0.60156
PC ae C36:4		12.70 (10.33 - 14.93)	14.72 (12.31 - 17.79)	0.862836	-0.513111	0.0174	0.128989		12.60 (10.40 - 15.65)	11.75 (10.95 - 12.47)	8.51 (8.20 - 12.02)	13.90 (12.77 - 15.13)	0.703081	1	0.93254	0.0760761	0.99783	0.675397	0.424352	0.54236	1.10317	0.00956105	0.98968	0.724255	0.704841	0.83346	1.18298	-0.113156	0.98435	1.63337	-0.668095	0.48501
PC aa C38:5		36.65 (29.68 - 42.77)	38.24 (34.09 - 45.02)	0.958315	-0.506336	0.01885	0.136599		34.70 (27.45 - 44.80)	35.70 (26.33 - 37.50)	31.60 (20.20 - 35.05)	39.58 (36.58 - 42.18)	0.421858	0.979706	1.02882	0.115783	0.94835	0.910663	0.58284	0.2471	1.14049	0.0153747	0.99865	0.885154	0.629246	0.77311	1.10854	-0.195941	0.93228	1.25237	-0.88625	0.2684
PC ae C30:0		0.36 (0.31 - 0.49)	0.33 (0.28 - 0.40)	1.08582	0.451291	0.01935	0.139178		0.36 (0.28 - 0.51)	0.31 (0.30 - 0.31)	0.32 (0.24 - 0.46)	0.44 (0.36 - 0.49)	0.665061	1	0.86236	0.208175	0.88825	0.901685	-0.357105	0.99917	1.241	-0.148058	0.5242	1.0456	-0.944547	0.90953	1.43908	-0.504577	0.44484	1.37631	0.323429	0.87504
PC ae C34:3		6.01 (4.71 - 7.58)	7.93 (6.53 - 8.54)	0.757935	-0.457446	0.02561	0.169174		5.94 (4.66 - 7.57)	4.07 (3.16 - 4.28)	5.55 (5.12 - 7.07)	6.74 (5.70 - 8.72)	0.0490289	0.378565	0.685185	0.938941	0.13536	0.934343	-0.376956	0.86128	1.13468	0.0139147	0.87761	1.36364	-1.31971	0.10641	1.65602	-1.26326	0.07028	1.21441	0.59318	0.99479
PC aa C36:0		1.56 (1.06 - 2.03)	1.87 (1.33 - 2.28)	0.831551	-0.421291	0.06007	0.317016		1.38 (0.82 - 1.90)	1.38 (1.10 - 1.96)	1.50 (1.35 - 1.80)	1.88 (1.58 - 2.44)	0.323918	0.951816	0.996377	-0.0742398	0.99947	1.08696	-0.32233	0.83696	1.3587	-0.487979	0.21	1.09091	-0.349015	0.95207	1.36364	-0.603559	0.69985	1.25	-0.213029	0.96125
PC ae C38:4		9.70 (7.99 - 11.30)	11.39 (9.01 - 11.95)	0.851802	-0.403401	0.06351	0.324257		10.10 (7.51 - 11.30)	9.30 (7.99 - 11.12)	8.21 (7.51 - 9.04)	9.88 (8.96 - 11.67)	0.784676	1	0.921287	-0.156284	0.98956	0.812376	0.336243	0.66496	0.977723	-0.0126246	0.9839	0.881784	0.766203	0.69854	1.06126	0.194658	0.99987	1.20353	-0.460108	0.57704
PC aa C38:0		2.44 (2.01 - 3.01)	2.71 (2.18 - 3.23)	0.900369	-0.422038	0.06966	0.331573		2.18 (1.77 - 2.94)	2.62 (2.12 - 2.94)	2.26 (1.87 - 2.31)	2.87 (2.48 - 3.33)	0.604996	1	1.20183	-0.109194	0.99738	1.0367	0.0548493	0.98963	1.31766	-0.343447	0.32657	0.862595	0.321465	0.98095	1.09637	-0.344874	0.82873	1.27102	-0.540071	0.51666
PC ae C40:1		0.98 (0.78 - 1.23)	1.06 (0.88 - 1.35)	0.925775	-0.411209	0.07854	0.354705		1.08 (0.72 - 1.21)	0.69 (0.60 - 0.86)	0.86 (0.74 - 0.92)	1.17 (0.96 - 1.34)	0.204179	0.83585	0.64213	0.584769	0.288	0.8	-0.0233356	0.96905	1.08796	-0.390969	0.403	1.24585	-0.577475	0.70506	1.6943	-1.10046	0.05293	1.35995	-0.382732	0.4914
PC aa C36:5		18.65 (13.05 - 28.80)	23.10 (15.33 - 31.55)	0.807359	-0.382821	0.08439	0.367438		16.50 (12.20 - 24.10)	17.50 (13.35 - 25.92)	18.90 (8.58 - 31.05)	25.20 (17.22 - 32.50)	0.632664	1	1.06061	-0.0537152	0.99942	1.14545	0.147999	0.95786	1.52727	-0.335623	0.63936	1.08	0.192819	0.9923	1.44	-0.389185	0.84279	1.33333	-0.52701	0.61557
PC aa C38:6		61.12 (43.60 - 76.95)	62.67 (54.60 - 85.41)	0.975342	-0.379244	0.08796	0.370976		52.30 (40.65 - 71.05)	61.10 (46.23 - 65.70)	60.75 (46.80 - 72.75)	76.30 (68.82 - 85.71)	0.499077	1	1.16826	0.128442	0.97997	1.16157	0.0794478	0.96864	1.45889	-0.385413	0.20715	0.994272	-0.0430164	0.99999	1.24877	-0.661078	0.41062	1.25597	-0.482047	0.34078
PC ae C42:2		0.48 (0.38 - 0.57)	0.54 (0.42 - 0.64)	0.879706	-0.363786	0.11551	0.43885		0.48 (0.37 - 0.56)	0.40 (0.34 - 0.49)	0.44 (0.40 - 0.50)	0.55 (0.47 - 0.65)	0.59287	1	0.822981	0.196352	0.82765	0.91395	-0.313149	0.99302	1.13872	-0.289378	0.64708	1.11054	-0.555794	0.81839	1.38365	-0.516064	0.44123	1.24593	0.0273425	0.95881
PC ae C40:6		3.62 (2.75 - 4.22)	3.59 (3.19 - 4.28)	1.00696	-0.360195	0.11723	0.441363		3.11 (2.58 - 4.09)	3.86 (3.16 - 4.19)	2.98 (2.49 - 3.71)	4.01 (3.74 - 4.61)	0.453393	0.992768	1.24116	-0.190161	0.98524	0.958199	0.260687	0.73421	1.28939	-0.335108	0.22367	0.772021	0.759176	0.7307	1.03886	-0.201746	0.83293	1.34564	-0.783683	0.1383
PC aa C40:6		19.15 (14.40 - 24.65)	17.91 (16.02 - 24.66)	1.06942	-0.34928	0.12546	0.451085		17.30 (12.40 - 21.50)	19.40 (15.42 - 24.95)	17.80 (13.19 - 22.55)	21.95 (19.45 - 28.24)	0.69806	1	1.12139	0.0124597	0.99329	1.0289	0.293354	0.66334	1.26879	-0.205484	0.56864	0.917526	0.320728	0.92055	1.13144	-0.277257	0.73159	1.23315	-0.548788	0.24474
PC aa C36:2		186.75 (140.25 - 227.75)	198.76 (164.24 - 225.14)	0.939578	-0.287527	0.15663	0.499555		184.00 (140.50 - 227.50)	116.00 (114.50 - 123.50)	187.24 (137.50 - 195.50)	211.50 (179.75 - 242.00)	0.119362	0.66127	0.630435	0.806895	0.18894	1.01759	-0.284484	0.95744	1.14946	-0.0517791	0.82696	1.61411	-1.31017	0.20973	1.82328	-1.25269	0.08648	1.12958	0.404494	0.9998
PC aa C40:4		1.94 (1.58 - 2.39)	2.18 (1.72 - 2.62)	0.892202	-0.326646	0.16138	0.503847		2.00 (1.70 - 2.44)	1.66 (1.44 - 2.06)	1.77 (1.66 - 2.10)	1.90 (1.55 - 2.30)	0.98088	1	0.8325	-0.00553761	0.99786	0.885	-0.168308	0.99147	0.9525	-0.0241134	0.99799	1.06306	-0.167398	0.98434	1.14414	-0.020235	0.99992	1.07627	0.141494	0.9811
PC aa C42:2		0.20 (0.16 - 0.25)	0.22 (0.19 - 0.24)	0.939815	-0.312948	0.17489	0.532348		0.20 (0.15 - 0.24)	0.15 (0.13 - 0.19)	0.20 (0.18 - 0.29)	0.24 (0.20 - 0.25)	0.0830046	0.526781	0.73	0.668328	0.39264	0.9925	-0.569365	0.63664	1.1875	-0.471109	0.45479	1.35959	-0.956213	0.15503	1.62671	-0.904376	0.09262	1.19647	0.0639622	0.99885
PC aa C40:5		5.11 (4.40 - 6.24)	5.32 (4.77 - 6.80)	0.959586	-0.278883	0.19071	0.546145		5.41 (4.42 - 6.75)	4.50 (4.38 - 4.82)	4.23 (3.23 - 4.65)	5.24 (4.78 - 6.00)	0.513097	1	0.830869	0.253709	0.76068	0.781885	0.500613	0.27358	0.968977	0.231362	0.94774	0.941046	0.475047	0.94094	1.16622	-0.0453668	0.93669	1.23928	-0.405334	0.54847
PC aa C24:0		0.086 (0.057 - 0.12)	0.093 (0.08 - 0.12)	0.930108	-0.405057	0.20386	0.565362		0.08 (0.057 - 0.11)	0.096 (0.066 - 0.10)	0.14 (0.12 - 0.15)	0.085 (0.058 - 0.11)	0.0910149	0.562901	1.2	0.166324	0.95812	1.7125	-1.04015	0.09747	1.0625	-0.303191	0.93156	1.42708	-1.01666	0.15453	0.885417	-0.379078	0.83968	0.620438	0.558844	0.29181
PC ae C34:2		10.55 (8.27 - 12.78)	12.20 (10.27 - 13.45)	0.864754	-0.243521	0.21004	0.572886		10.00 (7.96 - 13.15)	7.42 (6.33 - 8.38)	10.97 (8.97 - 11.43)	12.05 (10.32 - 14.35)	0.0812325	0.518926	0.7425	0.798291	0.18497	1.09712	-0.299448	0.97097	1.205	-0.213309	0.42202	1.47761	-1.2886	0.2249	1.6229	-1.38371	0.03109	1.09833	0.187084	0.93901
PC ae C28:0		0.35 (0.31 - 0.42)	0.34 (0.30 - 0.40)	1.02319	0.251957	0.22091	0.590915		0.37 (0.31 - 0.43)	0.31 (0.29 - 0.34)	0.34 (0.32 - 0.38)	0.35 (0.30 - 0.42)	0.788388	1	0.837875	0.24612	0.89093	0.926431	-0.316529	0.99683	0.96049	-0.086677	0.88683	1.10569	-0.570371	0.89036	1.14634	-0.312157	0.68897	1.03676	0.210018	0.99283
PC ae C32:2		0.66 (0.55 - 0.84)	0.71 (0.67 - 0.83)	0.938741	-0.252454	0.24205	0.621135		0.64 (0.54 - 0.85)	0.50 (0.48 - 0.67)	0.62 (0.55 - 0.77)	0.80 (0.64 - 0.94)	0.65664	1	0.790297	0.243778	0.93661	0.971831	-0.251604	0.99488	1.24726	-0.219187	0.43884	1.2297	-0.837794	0.9187	1.57822	-0.59192	0.47061	1.28341	0.0489061	0.88055
PC ae C36:3		6.25 (4.71 - 7.25)	7.40 (5.82 - 7.81)	0.844803	-0.234138	0.24517	0.625286		6.31 (4.63 - 7.71)	4.29 (4.15 - 4.55)	5.92 (5.17 - 6.35)	6.83 (6.13 - 7.60)	0.229979	0.854292	0.679081	0.714683	0.30413	0.938193	-0.14912	0.99654	1.0832	-0.0862809	0.82196	1.38156	-1.24706	0.4194	1.5951	-1.25064	0.14632	1.15456	0.119852	0.98416
PC ae C42:0		0.39 (0.33 - 0.43)	0.40 (0.34 - 0.45)	0.977768	-0.269941	0.27225	0.643045		0.36 (0.32 - 0.41)	0.39 (0.33 - 0.47)	0.39 (0.35 - 0.40)	0.42 (0.35 - 0.47)	0.704382	1	1.08702	-0.181994	0.99989	1.0645	-0.0941233	0.99179	1.1616	-0.327712	0.56159	0.979283	0.0960912	0.99859	1.06861	-0.156906	0.82874	1.09122	-0.232699	0.69095
PC ae C44:6		0.80 (0.65 - 0.98)	0.92 (0.73 - 1.00)	0.876415	-0.230208	0.29179	0.657204		0.80 (0.65 - 0.99)	0.84 (0.67 - 0.88)	0.63 (0.58 - 0.78)	0.93 (0.71 - 1.04)	0.913795	1	1.0589	-0.0348226	0.99885	0.793233	0.249747	0.67572	1.15977	-0.0495021	0.92072	0.749112	0.493601	0.89126	1.09527	-0.0187778	0.95399	1.46209	-0.336079	0.47818
PC ae C38:0		1.65 (1.29 - 1.99)	1.56 (1.32 - 1.99)	1.06072	-0.26415	0.29673	0.657204		1.64 (1.20 - 1.86)	1.20 (1.06 - 1.51)	1.43 (1.12 - 1.75)	1.86 (1.66 - 2.45)	0.332596	0.951816	0.728659	0.323763	0.72103	0.871951	0.0247702	0.97885	1.13567	-0.402795	0.23878	1.19665	-0.3767	0.95008	1.55858	-0.96392	0.15628	1.30245	-0.551884	0.39764
PC aa C36:6		0.75 (0.55 - 0.94)	0.77 (0.58 - 0.98)	0.975974	-0.264233	0.29786	0.657204		0.68 (0.48 - 0.92)	0.57 (0.41 - 0.76)	0.76 (0.46 - 0.91)	0.90 (0.84 - 1.09)	0.353955	0.960618	0.832353	0.200589	0.83523	1.11324	-0.178097	0.99634	1.32132	-0.443278	0.283	1.33746	-0.453166	0.8437	1.58746	-0.906761	0.25137	1.18692	-0.334875	0.77762
PC aa C42:1		0.23 (0.19 - 0.28)	0.25 (0.19 - 0.30)	0.922379	-0.234703	0.30251	0.659815		0.23 (0.18 - 0.28)	0.24 (0.18 - 0.24)	0.21 (0.19 - 0.23)	0.24 (0.21 - 0.32)	0.720034	1	1.04204	0.0535608	0.95844	0.924779	0.0648762	0.87954	1.07522	-0.289405	0.48966	0.887473	0.0179775	0.99872	1.03185	-0.35355	0.54944	1.16268	-0.33432	0.38873
PC aa C30:0		3.84 (2.97 - 4.89)	3.58 (2.99 - 4.42)	1.07193	0.198299	0.30307	0.659815		3.55 (2.96 - 4.95)	2.50 (2.39 - 2.97)	4.54 (2.90 - 5.44)	4.08 (3.76 - 4.78)	0.214259	0.83585	0.705634	0.435216	0.59524	1.27887	-0.617045	0.72366	1.14997	-0.112902	0.72574	1.81238	-1.30677	0.30201	1.6297	-0.721188	0.28442	0.899204	0.662502	0.99082
PC aa C36:1		37.10 (31.49 - 45.91)	40.90 (36.00 - 48.50)	0.90709	-0.1974	0.31265	0.667053		37.00 (32.15 - 50.45)	28.55 (23.82 - 31.10)	31.48 (28.40 - 36.45)	39.55 (36.60 - 49.74)	0.684153	1	0.771622	0.461855	0.50002	0.850938	-0.0614828	0.98822	1.06892	-0.0193866	0.94927	1.10279	-0.841809	0.82032	1.38529	-0.656191	0.3671	1.25617	0.0587216	0.91781
PC aa C40:1		0.43 (0.38 - 0.49)	0.43 (0.37 - 0.50)	0.988426	-0.213801	0.32914	0.681449		0.44 (0.36 - 0.48)	0.36 (0.31 - 0.41)	0.40 (0.40 - 0.48)	0.43 (0.41 - 0.50)	0.262195	0.906018	0.816629	0.332061	0.67945	0.920273	-0.462034	0.86396	0.990319	-0.413481	0.5298	1.12692	-0.732706	0.46964	1.21269	-0.711346	0.25454	1.07611	0.0460956	0.99875
PC aa C40:3		0.47 (0.38 - 0.60)	0.48 (0.42 - 0.55)	0.976668	-0.207243	0.365	0.705695		0.48 (0.36 - 0.59)	0.36 (0.33 - 0.40)	0.50 (0.44 - 0.71)	0.48 (0.44 - 0.68)	0.136282	0.719182	0.751559	0.239137	0.77552	1.03638	-0.725691	0.43016	0.988565	-0.457924	0.71592	1.37898	-0.765223	0.24844	1.31535	-0.660283	0.42711	0.953862	0.272177	0.88637
PC ae C44:4		0.30 (0.24 - 0.38)	0.27 (0.24 - 0.35)	1.12921	0.190318	0.3735	0.70876		0.32 (0.26 - 0.37)	0.21 (0.20 - 0.23)	0.25 (0.24 - 0.31)	0.31 (0.24 - 0.42)	0.878612	1	0.657407	0.31533	0.70253	0.765432	-0.0828713	0.94833	0.970679	-0.0384888	0.93501	1.16432	-0.666698	0.96907	1.47653	-0.359115	0.52783	1.26815	0.0430099	0.81697
PC aa C38:3		32.40 (26.70 - 38.35)	32.80 (27.37 - 38.26)	0.987805	-0.18615	0.38063	0.714901		33.20 (26.85 - 39.75)	27.25 (24.52 - 32.07)	26.70 (23.03 - 32.30)	33.25 (27.85 - 38.80)	0.96676	1	0.820783	0.167896	0.91551	0.804217	0.110613	0.86497	1.00138	0.0901557	0.99979	0.979817	-0.0831121	0.99992	1.22002	-0.105419	0.9138	1.24516	-0.0297865	0.86844
PC aa C42:6		0.38 (0.32 - 0.47)	0.42 (0.36 - 0.50)	0.904481	-0.181176	0.3811	0.714901		0.36 (0.29 - 0.47)	0.39 (0.30 - 0.44)	0.31 (0.29 - 0.37)	0.43 (0.36 - 0.52)	0.793653	1	1.06849	-0.137395	0.99972	0.860274	0.1563	0.78657	1.16575	-0.209771	0.77052	0.805128	0.618439	0.92618	1.09103	-0.0904533	0.90901	1.3551	-0.520171	0.45682
PC ae C38:3		3.75 (3.04 - 6.31)	3.55 (3.11 - 4.06)	1.05634	0.207905	0.38138	0.714901		3.80 (2.94 - 6.24)	2.76 (2.54 - 3.42)	4.27 (3.42 - 7.66)	3.81 (3.18 - 6.49)	0.283462	0.93476	0.726316	0.279491	0.76749	1.12368	-0.615632	0.54747	1.00132	-0.238705	0.89383	1.5471	-0.808791	0.30913	1.37862	-0.622888	0.54806	0.891101	0.434326	0.86635
PC ae C40:3		1.05 (0.78 - 1.96)	0.89 (0.80 - 0.98)	1.1851	0.20316	0.3956	0.729367		1.11 (0.81 - 2.02)	0.86 (0.67 - 0.98)	1.14 (0.87 - 3.73)	1.03 (0.86 - 1.88)	0.435669	0.979706	0.774775	0.223263	0.83104	1.03153	-0.550395	0.63291	0.927928	-0.162407	0.99172	1.3314	-0.704393	0.41432	1.19767	-0.453698	0.77108	0.899563	0.416034	0.79596
PC ae C44:3		0.14 (0.11 - 0.19)	0.12 (0.12 - 0.15)	1.14	0.176494	0.39931	0.731048		0.14 (0.11 - 0.19)	0.10 (0.092 - 0.12)	0.16 (0.13 - 0.25)	0.14 (0.12 - 0.20)	0.121924	0.665103	0.713793	0.441374	0.61314	1.12759	-0.778509	0.38605	0.965517	-0.296191	0.80937	1.57971	-0.902343	0.1495	1.35266	-0.684596	0.34302	0.856269	0.449494	0.8029
PC ae C30:2		0.12 (0.084 - 0.15)	0.10 (0.095 - 0.12)	1.14652	0.157917	0.41492	0.737895		0.10 (0.082 - 0.15)	0.14 (0.13 - 0.16)	0.11 (0.094 - 0.13)	0.13 (0.11 - 0.15)	0.526793	1	1.35577	-0.576296	0.62146	1.06731	-0.0978664	0.99785	1.28846	-0.257872	0.45932	0.787234	0.609819	0.69718	0.950355	0.328787	0.99527	1.20721	-0.174445	0.68482
PC aa C32:1		10.45 (8.47 - 15.73)	11.20 (7.67 - 14.55)	0.933036	0.160619	0.41678	0.739844		11.10 (8.36 - 15.65)	8.10 (7.03 - 10.02)	12.30 (8.11 - 20.38)	10.80 (9.69 - 17.15)	0.447448	0.989686	0.729279	0.341634	0.76652	1.10811	-0.506159	0.82653	0.972973	-0.18593	0.77773	1.51946	-0.909975	0.5052	1.33416	-0.502087	0.45672	0.878049	0.288665	0.99783
PC ae C42:1		0.31 (0.25 - 0.42)	0.33 (0.28 - 0.39)	0.951515	-0.202961	0.44071	0.757696		0.32 (0.25 - 0.43)	0.26 (0.23 - 0.31)	0.33 (0.25 - 0.60)	0.31 (0.29 - 0.39)	0.373327	0.966555	0.795031	0.401373	0.54648	1.01087	-0.510538	0.8239	0.975155	-0.203314	0.99107	1.27148	-0.735414	0.33912	1.22656	-0.63028	0.49378	0.96467	0.308147	0.92951
PC aa C32:3		0.46 (0.37 - 0.61)	0.48 (0.39 - 0.55)	0.95406	-0.161699	0.4544	0.765399		0.43 (0.33 - 0.58)	0.37 (0.31 - 0.46)	0.38 (0.36 - 0.50)	0.52 (0.44 - 0.70)	0.726185	1	0.852668	-0.0917285	0.99809	0.886311	-0.292659	0.99511	1.21578	-0.285835	0.28959	1.03946	-0.221572	0.99998	1.42585	-0.215226	0.79612	1.37173	0.0286636	0.79364
PC aa C42:5		0.27 (0.22 - 0.34)	0.28 (0.24 - 0.34)	0.982446	-0.155102	0.52615	0.813527		0.28 (0.23 - 0.35)	0.21 (0.19 - 0.23)	0.27 (0.22 - 0.28)	0.28 (0.25 - 0.39)	0.483161	1	0.766304	0.16515	0.72922	0.98913	-0.289104	1	1.01449	-0.362414	0.55085	1.29078	-0.67844	0.84218	1.32388	-0.529926	0.29975	1.02564	-0.0986161	0.83722
PC aa C34:4		1.25 (0.87 - 1.62)	1.22 (1.02 - 1.66)	1.02869	-0.1305	0.5476	0.822858		1.19 (0.86 - 1.64)	0.80 (0.67 - 0.90)	1.38 (0.65 - 1.41)	1.46 (1.15 - 1.75)	0.684827	1	0.672269	0.334478	0.67519	1.15966	-0.134097	0.99967	1.22689	-0.173758	0.77528	1.725	-0.774552	0.84673	1.825	-0.708317	0.37226	1.05797	-0.0479778	0.89677
PC ae C34:1		9.16 (7.46 - 11.60)	8.76 (7.73 - 10.25)	1.04622	0.116625	0.56125	0.828368		9.00 (7.29 - 11.70)	7.71 (6.90 - 8.69)	7.63 (7.22 - 11.20)	10.55 (8.81 - 12.92)	0.657447	1	0.856111	0.239291	0.8972	0.847287	-0.298642	0.9949	1.17222	-0.183433	0.5168	0.989693	-1.0474	0.88465	1.36924	-0.624461	0.45306	1.3835	0.185525	0.9123
PC ae C42:4		0.75 (0.55 - 0.99)	0.70 (0.61 - 0.84)	1.07372	0.121062	0.56202	0.828368		0.78 (0.57 - 1.01)	0.54 (0.52 - 0.55)	0.77 (0.55 - 0.93)	0.73 (0.59 - 1.10)	0.862168	1	0.695903	0.322328	0.74244	0.991995	-0.120556	0.99929	0.934059	-0.0185873	0.99427	1.42548	-0.596966	0.89442	1.34223	-0.3869	0.69369	0.941596	0.111349	0.99248
PC ae C36:2		11.49 (9.14 - 14.97)	12.42 (10.34 - 13.36)	0.924811	-0.12215	0.5622	0.828368		10.80 (8.93 - 14.55)	8.48 (7.28 - 11.00)	11.48 (10.14 - 12.45)	15.00 (11.39 - 16.85)	0.177918	0.810563	0.785648	0.54446	0.57014	1.06307	-0.327376	0.96753	1.38889	-0.338786	0.16808	1.35311	-1.04025	0.52942	1.76783	-1.11386	0.07504	1.30649	0.00941548	0.79875
PC aa C34:3		12.15 (9.53 - 16.10)	13.00 (9.61 - 13.74)	0.934615	0.114259	0.58294	0.828694		12.10 (9.91 - 16.00)	6.55 (5.79 - 7.21)	13.20 (8.54 - 15.45)	13.51 (11.25 - 17.88)	0.0310934	0.262537	0.541736	0.798731	0.14811	1.09091	-0.688614	0.57494	1.1167	-0.253425	0.44513	2.01373	-1.46554	0.04899	2.06134	-1.11184	0.02508	1.02364	0.556726	0.9958
PC ae C36:0		0.68 (0.56 - 0.88)	0.69 (0.61 - 0.91)	0.981268	-0.112989	0.59781	0.835107		0.65 (0.57 - 0.84)	0.56 (0.55 - 0.61)	0.62 (0.53 - 0.71)	0.83 (0.74 - 0.91)	0.608529	1	0.868462	0.132257	0.9373	0.960769	-0.0572706	0.99192	1.27615	-0.327261	0.36516	1.10629	-0.349495	0.99455	1.46944	-0.557497	0.42529	1.32826	-0.327908	0.56039
PC aa C42:0		0.47 (0.41 - 0.55)	0.50 (0.39 - 0.63)	0.932136	-0.122191	0.60015	0.835107		0.45 (0.41 - 0.54)	0.47 (0.38 - 0.51)	0.45 (0.37 - 0.46)	0.53 (0.45 - 0.66)	0.683804	1	1.03753	-0.00201485	0.97237	0.997792	0.102173	0.74142	1.16004	-0.296824	0.34354	0.961702	0.169877	0.97712	1.11809	-0.315677	0.4928	1.16261	-0.407599	0.19536
PC aa C40:2		0.30 (0.23 - 0.41)	0.30 (0.25 - 0.38)	1.00169	-0.120079	0.63199	0.853711		0.31 (0.22 - 0.43)	0.18 (0.17 - 0.20)	0.32 (0.24 - 0.74)	0.31 (0.25 - 0.40)	0.0811723	0.518926	0.596091	0.4516	0.47769	1.03094	-0.748675	0.36427	1.00814	-0.441091	0.89588	1.72951	-0.896981	0.09799	1.69126	-0.859742	0.29853	0.977883	0.32776	0.71414
PC ae C32:1		2.64 (2.05 - 3.16)	2.70 (2.34 - 3.10)	0.97963	-0.0882557	0.66436	0.860286		2.61 (2.07 - 3.14)	1.90 (1.72 - 2.16)	2.59 (1.94 - 3.12)	2.95 (2.52 - 3.19)	0.425811	0.979706	0.729885	0.413738	0.72125	0.992337	-0.412471	0.91144	1.12835	-0.118888	0.72044	1.35958	-1.30357	0.55719	1.54593	-0.715712	0.37956	1.13707	0.406655	0.99991
PC ae C30:1		0.22 (0.15 - 0.32)	0.23 (0.18 - 0.31)	0.970588	-0.0829129	0.67989	0.86523		0.21 (0.14 - 0.32)	0.26 (0.17 - 0.29)	0.20 (0.13 - 0.31)	0.28 (0.18 - 0.36)	0.882931	1	1.20892	-0.234493	0.91442	0.934272	-0.265068	0.97484	1.30986	-0.0746821	0.84826	0.772816	-0.023807	0.99696	1.0835	0.182216	0.99944	1.40201	0.22738	0.99916
PC aa C28:1		3.41 (2.59 - 4.14)	3.48 (2.62 - 4.37)	0.979885	-0.0890806	0.68133	0.865928		3.05 (2.59 - 3.87)	2.98 (2.24 - 3.90)	3.16 (2.60 - 4.16)	3.98 (3.84 - 4.18)	0.839262	1	0.97541	0.0942542	0.99749	1.03607	-0.254534	0.99133	1.30492	-0.164171	0.53567	1.06218	-0.425631	0.98313	1.33782	-0.359643	0.75367	1.25949	0.190927	0.93339
PC ae C42:5		1.73 (1.48 - 2.32)	1.75 (1.54 - 2.16)	0.991429	0.0748654	0.72963	0.890044		1.99 (1.52 - 2.34)	1.60 (1.39 - 1.68)	1.68 (1.43 - 2.02)	1.71 (1.48 - 2.75)	0.954623	1	0.806533	0.158472	0.91762	0.846734	0.0152454	0.97206	0.856784	-0.106002	0.95456	1.04984	-0.145993	0.99772	1.06231	-0.28205	0.79899	1.01187	-0.114615	0.88353
PC ae C36:1		8.38 (6.28 - 10.62)	8.05 (6.99 - 9.12)	1.0411	0.073074	0.73209	0.89155		8.13 (6.06 - 10.10)	5.85 (5.54 - 7.00)	8.64 (8.23 - 12.97)	9.48 (7.35 - 11.43)	0.0473723	0.370956	0.718942	0.338272	0.74403	1.06273	-0.793858	0.19561	1.16605	-0.469035	0.29745	1.47819	-1.06469	0.11377	1.6219	-1.08175	0.19514	1.09722	0.499672	0.88934
PC aa C32:0		12.80 (10.11 - 15.28)	12.20 (10.80 - 13.70)	1.04918	-0.064341	0.74554	0.896494		12.40 (9.25 - 15.25)	10.64 (8.97 - 11.70)	13.20 (10.89 - 15.05)	14.00 (11.90 - 15.50)	0.434155	0.979706	0.858065	0.3007	0.85728	1.06452	-0.484851	0.82952	1.12903	-0.198083	0.55185	1.2406	-1.07365	0.59544	1.31579	-0.576497	0.42129	1.06061	0.33937	0.99992
PC aa C34:2		317.25 (234.25 - 389.75)	314.00 (261.44 - 365.77)	1.01035	-0.0676066	0.74817	0.896878		290.00 (231.00 - 387.00)	180.50 (142.50 - 214.00)	314.00 (267.00 - 343.63)	367.00 (302.12 - 430.67)	0.00622786	0.0610833	0.622414	0.940765	0.11906	1.08276	-0.763498	0.24769	1.26552	-0.243865	0.37775	1.73961	-1.39782	0.01232	2.03324	-1.41197	0.01582	1.16879	0.846103	0.89776
PC ae C40:4		1.85 (1.48 - 2.73)	1.83 (1.56 - 2.37)	1.01366	0.0662323	0.77159	0.910344		2.03 (1.55 - 2.82)	1.48 (1.44 - 1.76)	1.72 (1.50 - 2.98)	1.79 (1.63 - 3.08)	0.859683	1	0.729064	0.196935	0.87995	0.847291	-0.25048	0.97796	0.87931	-0.0878928	0.999	1.16216	-0.415026	0.81495	1.20608	-0.319701	0.86566	1.03779	0.169684	0.99227
PC aa C42:4		0.16 (0.13 - 0.22)	0.18 (0.15 - 0.20)	0.911357	-0.0560981	0.7872	0.912133		0.17 (0.13 - 0.22)	0.13 (0.11 - 0.13)	0.17 (0.14 - 0.38)	0.16 (0.14 - 0.25)	0.122861	0.66647	0.729885	0.468656	0.66397	1	-0.741264	0.25857	0.928161	-0.33676	0.91799	1.37008	-0.803589	0.11604	1.27165	-0.763305	0.47206	0.928161	0.398275	0.56844
PC aa C36:3		98.55 (79.20 - 127.75)	106.00 (80.65 - 116.50)	0.929717	-0.0555234	0.7883	0.912322		103.00 (80.75 - 129.00)	66.00 (56.98 - 71.50)	86.73 (72.20 - 108.85)	108.50 (87.15 - 134.25)	0.17898	0.810563	0.640777	0.719456	0.25427	0.842012	-0.380794	0.92627	1.0534	-0.0241305	0.92168	1.31405	-1.31496	0.22841	1.64394	-0.985155	0.15941	1.25105	0.487148	0.99839
PC ae C40:5		3.29 (2.48 - 4.40)	3.28 (2.78 - 3.94)	1.00305	-0.0550646	0.79231	0.915321		3.43 (2.49 - 4.53)	2.66 (2.21 - 3.07)	2.74 (2.36 - 4.75)	3.12 (2.69 - 5.23)	0.767359	1	0.77551	0.196227	0.91219	0.798834	-0.273242	0.94293	0.909621	-0.200958	0.93006	1.03008	-0.371429	0.7869	1.17293	-0.44609	0.76218	1.13869	0.0948666	0.99919
PC ae C44:5		1.10 (0.94 - 1.46)	1.20 (1.00 - 1.40)	0.920833	0.0419266	0.84408	0.932303		1.24 (0.96 - 1.48)	1.04 (0.94 - 1.27)	0.83 (0.64 - 1.04)	1.30 (0.96 - 1.64)	0.685091	1	0.83871	-0.162969	0.99992	0.667742	0.443068	0.30655	1.04849	-0.0121974	0.95801	0.796154	1.04912	0.54176	1.25012	0.154055	0.99459	1.5702	-0.469842	0.22366
PC aa C32:2		2.75 (2.01 - 3.99)	2.78 (2.08 - 3.29)	0.991007	0.0400993	0.85208	0.932303		2.64 (2.02 - 4.13)	1.21 (1.14 - 1.56)	3.61 (2.19 - 3.99)	3.49 (2.59 - 4.23)	0.0284112	0.241994	0.458333	0.639398	0.31809	1.36742	-0.79119	0.32676	1.32008	-0.30317	0.34975	2.98347	-1.44541	0.05158	2.88017	-1.18635	0.05277	0.965374	0.712868	0.95641
PC ae C38:2		1.98 (1.34 - 3.08)	1.74 (1.51 - 2.59)	1.14016	0.0404463	0.85558	0.932303		2.09 (1.29 - 3.07)	1.27 (0.96 - 1.85)	1.86 (1.62 - 4.98)	2.23 (1.61 - 3.09)	0.182224	0.810563	0.607656	0.311106	0.82557	0.889952	-0.674084	0.32243	1.06699	-0.324766	0.78279	1.46457	-0.779122	0.21942	1.75591	-0.740514	0.52337	1.19892	0.430251	0.76041
PC ae C34:0		1.33 (1.00 - 1.62)	1.23 (1.06 - 1.46)	1.08537	0.0370655	0.85941	0.932303		1.24 (0.92 - 1.58)	1.14 (1.08 - 1.43)	1.08 (1.00 - 1.50)	1.49 (1.38 - 1.82)	0.557975	1	0.919355	-0.00267356	0.99673	0.875	-0.263147	1	1.19828	-0.360281	0.14061	0.951754	-0.460936	0.99827	1.30339	-0.496945	0.43735	1.36946	-0.146285	0.51174
PC ae C38:1		0.81 (0.34 - 1.55)	0.76 (0.44 - 1.32)	1.07215	0.038898	0.8613	0.932303		1.00 (0.37 - 1.57)	0.50 (0.27 - 0.70)	0.49 (0.41 - 4.07)	0.81 (0.27 - 1.50)	0.381157	0.966555	0.4995	0.121432	0.97369	0.4895	-0.640049	0.34044	0.8145	-0.196327	0.99019	0.97998	-0.569669	0.39775	1.63063	-0.317609	0.93758	1.66394	0.417642	0.5304
PC aa C34:1		171.50 (139.50 - 221.25)	176.00 (149.75 - 213.50)	0.974432	-0.0325792	0.87364	0.937169		173.00 (141.50 - 225.50)	115.50 (106.00 - 156.50)	165.00 (153.61 - 201.50)	185.50 (157.30 - 229.50)	0.510048	1	0.66763	0.471401	0.56007	0.953757	-0.312822	0.97842	1.07225	-0.1151	0.84068	1.42857	-0.973099	0.54973	1.60606	-0.643415	0.32199	1.12424	0.214491	0.99844
PC aa C26:0		1.03 (0.92 - 1.25)	1.02 (0.93 - 1.27)	1.0098	0.0342941	0.88287	0.940825		1.03 (0.88 - 1.21)	1.00 (0.85 - 1.15)	1.21 (1.07 - 1.50)	1.02 (0.97 - 1.29)	0.0491238	0.378565	0.968447	0.373291	0.83659	1.17822	-0.98277	0.08098	0.985437	-0.137673	0.93684	1.21661	-1.08341	0.07695	1.01754	-0.525814	0.67172	0.83638	0.855176	0.25177
PC ae C28:1		0.40 (0.33 - 0.54)	0.41 (0.36 - 0.48)	0.976658	0.0248408	0.90503	0.952099		0.37 (0.31 - 0.51)	0.37 (0.31 - 0.48)	0.36 (0.32 - 0.41)	0.48 (0.40 - 0.62)	0.937784	1	1.00405	0.0408356	0.99496	0.963134	-0.0974673	0.97562	1.30878	-0.162567	0.51408	0.959245	-0.176092	0.99944	1.3035	-0.235444	0.71393	1.35888	-0.0814876	0.58632
PC ae C40:2		1.73 (1.48 - 2.09)	1.62 (1.35 - 2.00)	1.0679	0.0146049	0.94939	0.976546		1.69 (1.37 - 1.92)	1.64 (1.50 - 2.06)	1.86 (1.70 - 2.09)	1.95 (1.68 - 2.84)	0.334801	0.951816	0.973373	-0.38656	0.95043	1.10059	-0.562077	0.84133	1.15089	-0.406385	0.26928	1.1307	-0.19286	0.99757	1.18237	-0.0351011	0.92903	1.0457	0.137888	0.97697
PC ae C42:3		0.72 (0.56 - 0.90)	0.66 (0.58 - 0.85)	1.08663	-0.00391731	0.98622	0.99407		0.72 (0.56 - 0.88)	0.52 (0.40 - 0.62)	0.80 (0.55 - 0.87)	0.78 (0.64 - 1.08)	0.277712	0.93476	0.719444	0.404311	0.62205	1.10833	-0.422173	0.91554	1.07639	-0.365362	0.48805	1.54054	-0.767895	0.48332	1.49614	-0.79768	0.20274	0.971178	0.0749192	0.98918
Sphingomyelins (n=14, altered metabolites in t-test n=1(7.1%), in ANOVA n=0)
SM 44:1		0.09 (0.064 - 0.10)	0.10 (0.10 - 0.12)	0.871123	-0.493601	0.02753	0.180632		0.083 (0.064 - 0.098)	0.11 (0.088 - 0.12)	0.078 (0.058 - 0.096)	0.098 (0.078 - 0.11)	0.701987	1	1.28313	-0.480247	0.65947	0.939759	-0.253082	0.98907	1.1747	-0.0948087	0.83132	0.732394	0.306425	0.90624	0.915493	0.36872	0.94396	1.25	0.151199	0.99432
SM 36:2		7.45 (5.80 - 8.83)	8.49 (7.35 - 9.65)	0.877503	-0.400073	0.07445	0.344227		7.30 (5.44 - 8.31)	8.18 (7.28 - 9.21)	6.72 (5.49 - 6.87)	7.92 (7.33 - 10.27)	0.20561	0.83585	1.12055	-0.601051	0.34418	0.920073	0.507355	0.45944	1.08459	-0.155893	0.44342	0.821092	1.158	0.0854	0.96791	0.504879	0.91415	1.17881	-0.739821	0.10454
SM 43:1		0.64 (0.54 - 0.77)	0.71 (0.64 - 0.82)	0.894984	-0.377955	0.10919	0.427518		0.62 (0.50 - 0.76)	0.63 (0.57 - 0.70)	0.54 (0.48 - 0.69)	0.70 (0.64 - 0.82)	0.959043	1	1.02431	-0.0467712	0.99869	0.867099	-0.157923	0.99996	1.14182	-0.128494	0.62161	0.846519	-0.145749	0.99863	1.11472	-0.0900994	0.9349	1.31682	0.0337388	0.84531
SM 36:1		16.30 (13.37 - 18.50)	19.21 (16.06 - 21.35)	0.84871	-0.343869	0.13071	0.459845		15.80 (12.70 - 17.90)	16.00 (14.23 - 17.55)	16.05 (13.75 - 16.70)	18.50 (15.65 - 23.98)	0.817544	1	1.01266	-0.301616	0.81688	1.01582	0.181423	0.91481	1.17089	-0.109759	0.55213	1.00313	0.55055	0.64685	1.15625	0.205275	1	1.15265	-0.316595	0.47573
SM 34:2		11.90 (9.85 - 13.38)	12.90 (10.98 - 14.55)	0.922481	-0.307726	0.15884	0.499555		11.10 (9.69 - 13.35)	11.35 (9.96 - 13.75)	10.87 (10.20 - 11.75)	12.60 (12.03 - 15.07)	0.949507	1	1.02252	-0.0260827	0.99845	0.97935	0.167868	0.9123	1.13514	-0.0885569	0.79659	0.957779	0.202882	0.92727	1.11013	-0.06864	0.97786	1.15907	-0.319972	0.63387
SM 42:1		11.25 (9.57 - 13.60)	13.07 (10.53 - 14.46)	0.860588	-0.27665	0.18539	0.541831		11.30 (9.76 - 13.55)	8.04 (7.18 - 8.62)	10.10 (9.30 - 11.10)	12.65 (11.27 - 14.15)	0.330633	0.951816	0.711504	0.613334	0.41493	0.893805	-0.318153	0.97047	1.11947	-0.0353485	0.89356	1.25622	-0.994558	0.41496	1.57338	-0.744362	0.25149	1.25248	0.362927	0.99997
SM 34:1		89.90 (75.05 - 102.00)	94.08 (82.84 - 100.80)	0.95557	-0.236188	0.26779	0.640513		87.60 (72.60 - 100.15)	81.70 (68.73 - 88.83)	84.55 (76.40 - 89.54)	95.40 (90.46 - 111.00)	0.93948	1	0.932648	0.252582	0.94783	0.965183	0.0253663	0.97653	1.08904	6.20331e-05	0.86428	1.03488	-0.290582	0.99927	1.16769	-0.303982	0.76342	1.12833	-0.0326802	0.81754
SM 41:1		7.64 (6.09 - 8.91)	8.00 (7.18 - 9.13)	0.955153	-0.213099	0.29562	0.657204		7.46 (6.10 - 8.85)	5.94 (5.05 - 7.02)	6.36 (5.56 - 8.08)	8.48 (7.87 - 10.22)	0.756575	1	0.796247	0.400026	0.82333	0.852547	-0.116122	0.99715	1.13606	0.0020682	0.74645	1.07071	-0.580199	0.95058	1.42677	-0.457249	0.4966	1.33255	0.151872	0.84112
SM 35:1		2.63 (2.21 - 3.33)	2.90 (2.49 - 3.27)	0.908621	-0.206296	0.34951	0.698969		2.44 (2.12 - 3.23)	2.88 (2.27 - 3.41)	2.54 (1.76 - 2.92)	3.21 (2.79 - 3.57)	0.695608	1	1.18238	-0.321274	0.77781	1.04204	0.257399	0.77122	1.31762	-0.161651	0.34122	0.881309	0.632652	0.46782	1.11438	0.168668	0.99916	1.26447	-0.467671	0.21258
SM 41:2		7.03 (5.62 - 8.92)	7.52 (6.34 - 8.88)	0.93484	-0.181893	0.38775	0.721273		6.56 (5.34 - 8.16)	7.31 (5.88 - 8.05)	7.06 (3.71 - 7.79)	8.68 (6.90 - 10.11)	0.7227	1	1.11433	-0.0284014	0.99763	1.07622	0.395901	0.42654	1.32279	-0.115227	0.36965	0.9658	0.444146	0.58153	1.18707	-0.0881761	0.84942	1.22911	-0.518313	0.07754
SM 44:2		0.22 (0.19 - 0.28)	0.24 (0.18 - 0.30)	0.94501	-0.105067	0.66872	0.860286		0.21 (0.18 - 0.25)	0.23 (0.22 - 0.28)	0.19 (0.09 - 0.25)	0.27 (0.22 - 0.35)	0.623311	1	1.0684	-0.428105	0.8726	0.882075	0.338016	0.62379	1.26179	-0.11781	0.54271	0.825607	0.627731	0.44949	1.18102	0.249491	0.99961	1.43048	-0.38218	0.21011
SM 33:1		5.57 (4.33 - 7.12)	5.84 (5.06 - 7.13)	0.953134	-0.0859803	0.68972	0.868373		4.98 (4.29 - 6.44)	5.56 (3.80 - 6.80)	5.28 (4.02 - 5.98)	6.88 (6.05 - 7.38)	0.905279	1	1.11747	0.115295	0.99952	1.06024	0.00248999	0.97518	1.38253	-0.175456	0.35374	0.948787	-0.126072	0.99612	1.2372	-0.314936	0.68771	1.30398	-0.230078	0.47554
SM 38:3		0.26 (0.20 - 0.34)	0.23 (0.19 - 0.32)	1.13274	0.0572933	0.82233	0.930516		0.24 (0.19 - 0.29)	0.36 (0.30 - 0.43)	0.22 (0.20 - 0.36)	0.31 (0.21 - 0.37)	0.177851	0.810563	1.45697	-0.975894	0.11026	0.918033	-0.395594	0.9202	1.28157	-0.331497	0.23385	0.630098	0.510097	0.54243	0.879613	0.516797	0.7625	1.39599	0.0360489	0.91992
SM 42:2		32.75 (27.13 - 39.34)	31.55 (27.68 - 37.20)	1.03805	-0.0370974	0.87135	0.935928		32.70 (26.95 - 37.90)	29.70 (28.88 - 30.60)	32.50 (26.65 - 34.55)	38.70 (30.80 - 46.73)	0.947594	1	0.908257	-0.0322401	0.99963	0.993884	-0.0165639	0.95293	1.18349	-0.164965	0.54515	1.09428	0.01888	0.9898	1.30303	-0.133173	0.80509	1.19077	-0.148039	0.54349
Triglycerids (n=242, altered metabolites in t-test n=27(11.2%), in ANOVA n=0)
TG(17:1_38:6)		0.097 (0.021 - 0.27)	0.27 (0.22 - 0.37)	0.357159	-0.714823	0.0005	0.00512775		0.13 (0.032 - 0.26)	0.018 (0.015 - 0.20)	0.33 (0.031 - 0.37)	0.026 (0.018 - 0.24)	0.798692	1	0.137795	0.294784	0.94036	2.58268	-0.267371	0.7472	0.204724	0.0792704	0.87358	18.7429	-0.504722	0.63439	1.48571	-0.192105	0.99985	0.0792683	0.311046	0.49783
TG(17:1_38:5)		0.17 (0.011 - 0.41)	0.40 (0.31 - 0.49)	0.4175	-0.662427	0.00149	0.014949		0.18 (0.037 - 0.42)	0.091 (0.0078 - 0.33)	0.44 (0.012 - 0.68)	0.096 (0.0082 - 0.32)	0.602341	1	0.497253	0.376485	0.84957	2.44505	-0.309419	0.69863	0.53022	0.180458	0.70375	4.91713	-0.557893	0.47911	1.0663	-0.20332	0.99962	0.216854	0.453331	0.33621
TG(14:0_40:5)		1.11 (0.88 - 1.88)	2.14 (1.41 - 2.76)	0.520704	-0.700255	0.00224	0.0219667		1.18 (0.93 - 1.97)	0.92 (0.79 - 1.00)	1.27 (1.07 - 2.48)	0.98 (0.80 - 1.81)	0.53	1	0.775424	0.538023	0.59729	1.07721	-0.244799	0.67685	0.826695	-0.0134172	0.85329	1.38919	-0.837515	0.27593	1.06612	-0.669133	0.90484	0.767439	0.253758	0.4154
TG(17:1_36:3)		1.38 (0.90 - 1.86)	0.81 (0.57 - 1.42)	1.70581	0.635451	0.00327	0.0314424		1.37 (0.85 - 2.12)	1.58 (1.50 - 1.65)	0.92 (0.85 - 1.34)	1.34 (0.96 - 1.81)	0.665557	1	1.15693	-0.51135	0.8573	0.671533	0.0229159	0.89083	0.981752	-0.105489	0.92524	0.580442	0.84055	0.65848	0.84858	0.500646	0.98351	1.46196	-0.150119	0.71743
TG(20:3_36:4)		0.57 (0.39 - 0.75)	0.36 (0.28 - 0.59)	1.58149	0.557027	0.0116	0.0971002		0.58 (0.37 - 0.85)	0.52 (0.46 - 0.68)	0.57 (0.44 - 0.64)	0.54 (0.41 - 0.70)	0.899741	1	0.891509	-0.235807	0.99286	0.981132	0.120807	0.85733	0.932247	-0.0789617	0.9745	1.10053	0.607341	0.85419	1.0457	0.239133	1	0.950175	-0.286386	0.74938
TG(18:2_36:4)		8.95 (5.73 - 14.43)	5.79 (2.73 - 8.62)	1.54443	0.578842	0.01177	0.0976583		9.01 (5.54 - 17.50)	10.60 (9.08 - 11.95)	8.82 (6.87 - 14.15)	6.81 (5.50 - 12.38)	0.855472	1	1.17647	-0.323907	0.97487	0.97929	-0.00200321	0.93367	0.755827	0.0708555	0.99997	0.832397	0.450408	0.86811	0.642453	0.490726	0.97543	0.771811	0.0851699	0.95412
TG(20:1_24:3)		2.02 (1.57 - 2.33)	1.65 (1.47 - 1.94)	1.22424	0.588929	0.01326	0.107933		1.80 (1.50 - 2.27)	1.99 (1.95 - 2.02)	2.15 (1.86 - 2.28)	2.25 (1.90 - 2.68)	0.289159	0.93476	1.10556	-0.0471056	0.99928	1.19444	-0.257517	1	1.24722	-0.512766	0.04845	1.0804	-0.30673	0.99964	1.12814	-0.557157	0.32257	1.04419	-0.28596	0.33488
TG(20:3_36:3)		1.00 (0.77 - 1.60)	0.72 (0.54 - 1.20)	1.39306	0.549459	0.01385	0.111127		0.94 (0.75 - 1.79)	1.22 (0.94 - 1.57)	1.31 (0.91 - 1.50)	1.00 (0.78 - 1.34)	0.856753	1	1.30128	-0.35155	0.89192	1.39957	-0.0736269	0.99762	1.0641	-0.0995341	0.92384	1.07553	0.448464	0.89673	0.817734	0.332349	0.99185	0.760305	-0.0305591	0.93989
TG(20:4_35:3)		0.11 (0.049 - 0.31)	0.28 (0.18 - 0.37)	0.397163	-0.557877	0.0141	0.112252		0.12 (0.058 - 0.34)	0.059 (0.055 - 0.21)	0.19 (0.042 - 0.36)	0.074 (0.041 - 0.21)	0.908669	1	0.475806	0.121726	0.98429	1.50806	-0.00401243	0.9985	0.596774	0.205747	0.67472	3.16949	-0.119245	0.97816	1.25424	0.076837	0.98529	0.395722	0.220272	0.82089
TG(20:3_36:5)		0.26 (0.21 - 0.33)	0.19 (0.11 - 0.26)	1.38384	0.586707	0.01508	0.118055		0.27 (0.17 - 0.36)	0.24 (0.18 - 0.27)	0.29 (0.24 - 0.32)	0.26 (0.24 - 0.34)	0.837205	1	0.910714	0.0945066	0.95269	1.1015	-0.169369	0.99185	0.983083	-0.209024	0.57329	1.20949	-0.483855	0.99698	1.07946	-0.352952	0.58657	0.892491	-0.0532541	0.69858
TG(18:2_38:5)		2.33 (1.77 - 3.19)	2.08 (0.99 - 2.78)	1.11779	0.566106	0.01526	0.118339		2.48 (1.93 - 4.09)	2.76 (2.05 - 3.19)	2.04 (1.46 - 2.42)	2.07 (1.77 - 2.53)	0.524965	1	1.1119	-0.215352	0.99828	0.824597	0.442054	0.24742	0.834677	0.181335	0.98704	0.741614	1.12357	0.43246	0.75068	0.570342	0.98406	1.01222	-0.402012	0.43335
TG(18:2_36:3)		26.10 (16.65 - 37.52)	15.60 (10.04 - 27.00)	1.67308	0.544485	0.01569	0.119747		25.40 (15.93 - 43.85)	30.35 (24.65 - 32.82)	30.20 (22.30 - 42.26)	21.60 (14.40 - 34.22)	0.908968	1	1.19488	-0.264568	0.98462	1.18898	-0.0933178	0.99488	0.850394	0.0473792	0.99999	0.995058	0.234197	0.96767	0.711697	0.422362	0.98577	0.715232	0.171693	0.99678
TG(18:2_31:0)		3.98 (3.18 - 4.70)	3.41 (2.88 - 4.10)	1.16789	0.498638	0.02102	0.145347		3.86 (3.00 - 4.62)	4.35 (3.84 - 4.50)	4.11 (3.37 - 5.90)	4.18 (3.51 - 5.06)	0.908598	1	1.12565	-0.0819542	1	1.06477	-0.232701	0.99515	1.0829	-0.157486	0.81029	0.945915	-0.177146	0.99833	0.962025	-0.0923286	0.95234	1.01703	0.0874737	0.9853
TG(22:5_34:2)		2.35 (1.64 - 3.46)	2.02 (1.29 - 2.95)	1.16584	0.506482	0.02111	0.145347		2.58 (1.61 - 3.88)	2.95 (2.48 - 3.46)	1.59 (1.52 - 2.31)	2.15 (1.86 - 2.89)	0.423457	0.979706	1.14341	-0.411145	0.92085	0.616279	0.433208	0.2805	0.833333	0.0912702	1	0.538983	1.23949	0.26837	0.728814	0.652554	0.93554	1.3522	-0.469502	0.35036
TG(22:2_32:4)		0.10 (0.062 - 0.21)	0.20 (0.14 - 0.35)	0.506702	-0.541794	0.02162	0.147819		0.14 (0.075 - 0.22)	0.064 (0.042 - 0.13)	0.12 (0.07 - 0.23)	0.072 (0.05 - 0.16)	0.873139	1	0.460714	-0.0522304	0.99769	0.878571	-0.110387	0.95534	0.517857	0.217773	0.69217	1.90698	-0.0376536	0.9955	1.12403	0.226318	0.83685	0.589431	0.313418	0.64376
TG(18:2_33:2)		1.44 (0.93 - 2.10)	1.14 (0.64 - 1.53)	1.26096	0.479621	0.02193	0.148884		1.38 (0.71 - 2.41)	1.89 (1.52 - 2.10)	1.46 (1.13 - 1.94)	1.33 (1.16 - 1.64)	0.8106	1	1.37138	-0.406993	0.90953	1.05435	-0.0311998	0.97227	0.963768	-0.0530983	0.96891	0.768824	0.670673	0.83243	0.702774	0.441445	0.98565	0.914089	-0.026611	0.90052
TG(18:1_33:3)		0.49 (0.36 - 0.72)	0.39 (0.30 - 0.58)	1.26418	0.468811	0.02437	0.163171		0.48 (0.36 - 0.74)	0.51 (0.45 - 0.67)	0.37 (0.34 - 0.62)	0.60 (0.38 - 0.82)	0.837281	1	1.07307	-0.254594	0.99216	0.763048	-0.196567	0.99977	1.262	-0.21721	0.76172	0.711089	0.0437732	0.99857	1.17607	0.0307002	0.98747	1.6539	-0.012636	0.94693
TG(20:1_26:1)		0.71 (0.61 - 0.90)	0.66 (0.58 - 0.77)	1.07751	0.386028	0.02872	0.187178		0.72 (0.60 - 0.88)	0.92 (0.60 - 1.30)	0.68 (0.61 - 0.75)	0.73 (0.65 - 1.12)	0.253825	0.88698	1.26345	-0.743769	0.53087	0.93931	-0.175936	0.99908	1.00477	-0.486121	0.15637	0.74345	0.488514	0.76788	0.795261	0.0822135	1	1.06969	-0.279313	0.60876
TG(18:2_36:5)		1.77 (0.93 - 2.99)	0.87 (0.59 - 1.84)	2.04388	0.494737	0.02982	0.193016		2.06 (0.92 - 3.62)	1.99 (1.73 - 2.46)	1.13 (0.77 - 2.70)	1.45 (0.86 - 2.22)	0.780368	1	0.966019	-0.312608	0.99088	0.547816	0.154698	0.72973	0.703883	0.1225	0.99378	0.567085	0.665046	0.75164	0.728643	0.531545	0.97264	1.28489	-0.0412679	0.85996
TG(18:2_38:4)		1.76 (1.32 - 2.50)	1.42 (0.85 - 2.12)	1.23737	0.49776	0.03164	0.199872		1.87 (1.16 - 2.69)	1.92 (1.66 - 2.38)	1.75 (1.39 - 1.90)	1.61 (1.37 - 2.28)	0.660632	1	1.02941	-0.250236	0.98701	0.938503	0.385434	0.39607	0.863466	0.0570456	0.9998	0.911688	1.03652	0.48523	0.838796	0.393216	0.9937	0.920046	-0.413069	0.43734
TG(18:1_38:7)		0.61 (0.43 - 1.00)	0.48 (0.33 - 0.73)	1.26701	0.425238	0.03717	0.228404		0.62 (0.39 - 1.06)	0.64 (0.50 - 0.80)	0.58 (0.49 - 0.60)	0.68 (0.49 - 0.97)	0.688149	1	1.0297	-0.347449	0.93737	0.934189	-0.0165803	0.97587	1.0947	-0.260886	0.64003	0.907249	0.578945	0.87044	1.06313	0.156067	0.99811	1.17182	-0.35146	0.66755
TG(17:0_36:4)		0.97 (0.67 - 1.31)	0.74 (0.48 - 1.13)	1.31938	0.458099	0.03741	0.228434		0.97 (0.69 - 1.52)	1.13 (0.98 - 1.42)	0.71 (0.64 - 0.93)	1.00 (0.62 - 1.17)	0.610619	1	1.16555	-0.457644	0.87027	0.73657	0.189128	0.66213	1.03822	0.0533302	0.99975	0.631952	0.997399	0.47426	0.89076	0.680198	0.91268	1.40954	-0.185408	0.68248
TG(18:2_34:2)		66.20 (40.55 - 107.50)	48.57 (33.00 - 74.45)	1.36296	0.421392	0.03943	0.23932		58.40 (35.70 - 113.50)	79.00 (68.90 - 107.62)	66.70 (47.72 - 112.00)	55.45 (41.90 - 88.06)	0.770528	1	1.35274	-0.413799	0.87194	1.14212	0.06218	0.94554	0.949486	-0.0169075	0.99649	0.844304	0.747615	0.74593	0.701899	0.547569	0.93842	0.831334	-0.102667	0.91649
TG(17:0_36:3)		2.95 (2.04 - 3.72)	2.40 (1.38 - 3.21)	1.22908	0.455775	0.04182	0.246036		2.96 (1.62 - 3.84)	3.22 (3.00 - 3.46)	2.85 (2.35 - 3.68)	2.80 (2.40 - 3.50)	0.806578	1	1.08953	-0.32313	0.9516	0.961149	-0.207651	0.99997	0.945946	-0.154077	0.85506	0.882171	0.242368	0.98048	0.868217	0.280899	1	0.984183	0.0914816	0.96546
TG(20:0_32:4)		0.39 (0.25 - 0.49)	0.34 (0.23 - 0.39)	1.16103	0.401691	0.04235	0.24626		0.42 (0.23 - 0.58)	0.42 (0.32 - 0.56)	0.40 (0.25 - 0.44)	0.34 (0.26 - 0.41)	0.621072	1	0.986471	-0.240848	0.97934	0.931765	0.365458	0.54251	0.796471	0.163359	0.97771	0.944544	0.859644	0.56854	0.807394	0.543319	0.92905	0.854798	-0.298511	0.76401
TG(16:1_28:0)		1.51 (1.05 - 2.31)	2.21 (1.83 - 3.41)	0.683252	-0.547616	0.04579	0.259996		1.71 (1.10 - 2.51)	1.50 (1.23 - 1.79)	1.56 (1.38 - 3.38)	1.33 (0.96 - 1.63)	0.550313	1	0.880117	0.266559	0.94573	0.912281	-0.313597	0.77493	0.780702	0.267133	0.5365	1.03654	-0.666271	0.6663	0.887043	0.0269886	0.99043	0.855769	0.521014	0.31034
TG(16:0_36:4)		43.65 (26.03 - 69.77)	33.98 (22.55 - 52.30)	1.28459	0.411816	0.0477	0.266171		42.55 (23.45 - 78.30)	54.30 (44.57 - 67.10)	41.10 (29.75 - 71.36)	42.05 (27.62 - 55.50)	0.754612	1	1.27615	-0.39303	0.91514	0.965922	0.123991	0.86686	0.988249	0.0235321	0.99989	0.756906	0.847427	0.70169	0.774401	0.578171	0.94222	1.02311	-0.135164	0.87465
TG(18:2_36:2)		46.45 (33.10 - 63.00)	30.40 (23.80 - 53.10)	1.52796	0.4679	0.05026	0.274157		48.60 (30.65 - 76.30)	48.25 (45.98 - 50.68)	48.00 (36.60 - 84.65)	38.13 (33.82 - 54.42)	0.907416	1	0.992798	-0.208695	0.99697	0.987654	-0.207707	0.99998	0.784634	-0.00076299	0.99972	0.994819	-0.00809593	0.99917	0.790325	0.323103	0.99912	0.794442	0.288234	1
TG(22:0_32:4)		0.094 (0.029 - 0.23)	0.16 (0.12 - 0.25)	0.600408	-0.454621	0.05202	0.282211		0.11 (0.046 - 0.22)	0.026 (0.023 - 0.21)	0.29 (0.038 - 0.30)	0.052 (0.026 - 0.15)	0.697216	1	0.240741	0.289021	0.91324	2.66486	-0.140285	0.9163	0.481481	0.273744	0.53409	11.0694	-0.357641	0.75338	2	-0.0437119	0.99683	0.180678	0.432136	0.46695
TG(18:1_36:3)		81.62 (61.53 - 113.92)	58.80 (40.82 - 105.00)	1.38818	0.470691	0.05765	0.309257		91.70 (58.55 - 144.50)	86.00 (73.38 - 92.74)	89.70 (65.72 - 153.95)	70.70 (61.44 - 104.85)	0.910523	1	0.937841	-0.16824	0.9998	0.97819	-0.222737	0.99992	0.770992	0.015743	1	1.04302	-0.0975839	1	0.822093	0.279727	0.99977	0.788183	0.325216	0.9999
TG(18:1_38:5)		4.96 (3.75 - 7.05)	4.43 (3.18 - 6.26)	1.11851	0.4511	0.06137	0.320354		5.62 (3.33 - 7.16)	5.46 (4.09 - 6.77)	4.08 (3.64 - 4.86)	4.79 (4.16 - 5.88)	0.774191	1	0.970641	-0.332463	0.96322	0.725979	0.214282	0.63812	0.852313	-0.00142157	0.99461	0.747938	1.02236	0.59568	0.878093	0.4163	0.99081	1.17402	-0.274267	0.59708
TG(18:1_36:4)		26.80 (18.58 - 38.59)	18.00 (12.60 - 25.80)	1.48891	0.452697	0.06378	0.324257		29.40 (18.15 - 49.35)	28.85 (26.15 - 31.62)	26.40 (19.12 - 44.60)	23.84 (15.85 - 33.22)	0.906876	1	0.981293	-0.253524	0.99704	0.897982	-0.0437663	0.95203	0.810932	0.0762978	0.99875	0.915101	0.289687	0.94653	0.826391	0.460176	0.9923	0.90306	0.147923	0.97974
TG(17:2_38:6)		0.26 (0.19 - 0.36)	0.21 (0.13 - 0.32)	1.24976	0.40925	0.0683	0.331573		0.25 (0.18 - 0.40)	0.26 (0.24 - 0.31)	0.34 (0.25 - 0.50)	0.25 (0.21 - 0.32)	0.876614	1	1.03629	-0.196905	0.99913	1.37702	-0.252096	0.98479	1.0121	-0.141573	0.96842	1.32879	-0.0976434	0.99867	0.976654	0.0743556	0.99878	0.734993	0.143392	0.99999
TG(18:2_35:1)		3.16 (2.18 - 4.14)	2.97 (1.64 - 3.88)	1.0618	0.405235	0.06881	0.331573		3.26 (1.64 - 4.53)	3.34 (3.11 - 3.57)	2.85 (2.41 - 4.07)	2.78 (2.36 - 3.96)	0.857898	1	1.02454	-0.306064	0.96964	0.874233	-0.182754	1	0.852761	-0.109249	0.92434	0.853293	0.226793	0.9826	0.832335	0.311304	0.99998	0.975439	0.113189	0.97513
TG(16:0_36:3)		150.50 (107.25 - 233.00)	123.00 (91.42 - 188.50)	1.22358	0.377965	0.07335	0.340794		156.00 (82.75 - 243.50)	180.50 (158.00 - 191.75)	142.00 (109.70 - 264.10)	141.00 (111.33 - 184.00)	0.891734	1	1.15705	-0.316674	0.95536	0.910256	-0.0570237	0.99654	0.903846	-0.0523087	0.99369	0.786704	0.502837	0.94267	0.781163	0.39324	0.9885	0.992958	0.00920283	0.98339
TG(16:0_30:2)		1.79 (0.96 - 3.21)	3.47 (1.57 - 6.67)	0.517291	-0.451502	0.0748	0.344238		1.78 (0.79 - 3.37)	1.66 (1.38 - 2.54)	1.79 (0.92 - 6.05)	1.99 (0.98 - 2.83)	0.7662	1	0.932584	-0.010483	0.99999	1.00562	-0.422578	0.80548	1.11798	0.00819022	0.9999	1.07831	-0.386326	0.9012	1.1988	0.018188	0.99988	1.11173	0.390352	0.86001
TG(14:0_35:2)		0.84 (0.66 - 1.31)	1.17 (0.82 - 1.68)	0.716239	-0.390986	0.08304	0.367438		0.88 (0.58 - 1.38)	0.76 (0.68 - 1.10)	0.93 (0.79 - 1.65)	0.76 (0.67 - 0.93)	0.726852	1	0.864819	0.0557847	0.99833	1.04808	-0.411238	0.68095	0.8569	0.0626945	0.96438	1.2119	-0.53317	0.77526	0.990844	0.00905242	0.99917	0.817593	0.482439	0.54598
TG(20:4_32:1)		1.76 (1.04 - 2.46)	2.65 (1.87 - 3.66)	0.664151	-0.434679	0.0845	0.367438		1.76 (1.21 - 2.45)	2.46 (2.16 - 2.71)	1.65 (0.88 - 2.29)	1.69 (1.02 - 2.01)	0.607536	1	1.39773	-0.553865	0.71637	0.9375	0.177034	0.95026	0.963068	0.0416289	0.97608	0.670732	0.953725	0.61144	0.689024	0.527472	0.6082	1.02727	-0.115501	0.99574
TG(18:2_34:1)		141.50 (96.55 - 211.75)	112.34 (85.61 - 170.00)	1.2596	0.366689	0.08514	0.367438		146.00 (77.65 - 224.50)	163.50 (146.00 - 174.25)	129.00 (101.45 - 245.49)	130.00 (101.46 - 167.25)	0.885769	1	1.11986	-0.32295	0.95063	0.883562	-0.0648342	0.99767	0.890411	-0.0556381	0.99325	0.788991	0.494605	0.94399	0.795107	0.397173	0.98698	1.00775	0.0156417	0.98599
TG(18:2_35:2)		2.24 (1.47 - 3.39)	1.99 (1.28 - 2.67)	1.1237	0.382071	0.08644	0.369747		2.24 (1.36 - 4.06)	2.68 (2.42 - 3.13)	2.23 (1.74 - 3.04)	2.09 (1.52 - 2.96)	0.805048	1	1.19754	-0.393653	0.89595	0.995536	0.00412829	0.9653	0.935268	-0.0263841	0.99179	0.831314	0.686735	0.80464	0.780988	0.536112	0.96321	0.939462	-0.0410573	0.92652
TG(18:2_33:1)		4.34 (2.82 - 5.35)	3.99 (1.90 - 5.10)	1.0877	0.379461	0.08766	0.370976		4.25 (2.44 - 5.87)	4.79 (4.48 - 5.05)	3.91 (3.28 - 5.70)	4.03 (3.32 - 5.13)	0.834298	1	1.12647	-0.351084	0.95903	0.92	-0.206247	1	0.947059	-0.0650699	0.97389	0.81671	0.233605	0.98149	0.840731	0.353735	0.99684	1.02941	0.166322	0.99428
TG(16:1_30:1)		1.96 (1.50 - 3.14)	3.03 (2.03 - 4.66)	0.646389	-0.456316	0.09024	0.372333		2.41 (1.52 - 3.39)	2.21 (1.58 - 2.96)	1.94 (1.69 - 3.85)	1.81 (1.36 - 2.09)	0.602269	1	0.915975	0.101189	0.98788	0.804979	-0.181777	0.99023	0.748963	0.327117	0.48122	0.878822	-0.320434	0.96304	0.817667	0.216554	0.9421	0.930412	0.401773	0.62985
TG(16:1_36:3)		17.95 (11.90 - 26.32)	14.57 (9.50 - 23.05)	1.2316	0.379897	0.09097	0.372333		17.30 (10.53 - 27.30)	21.25 (18.90 - 24.05)	18.20 (11.04 - 23.93)	15.45 (12.03 - 24.90)	0.712646	1	1.22832	-0.485096	0.82539	1.05202	0.0202473	0.95562	0.893064	-0.0847508	0.97932	0.856471	0.669498	0.7169	0.727059	0.482706	0.94274	0.848901	-0.118602	0.88711
TG(18:3_36:3)		4.80 (3.23 - 7.78)	2.60 (2.05 - 4.24)	1.84808	0.401177	0.09967	0.395024		5.03 (3.36 - 9.13)	4.78 (4.00 - 5.49)	3.85 (2.27 - 7.88)	3.98 (2.94 - 6.33)	0.823098	1	0.949304	-0.228589	0.99986	0.766402	0.170277	0.67821	0.791252	0.149797	0.98046	0.80733	0.54673	0.81327	0.833508	0.492744	0.99055	1.03243	-0.0329451	0.86031
TG(16:1_36:4)		5.55 (3.48 - 8.39)	4.52 (2.68 - 5.95)	1.2291	0.360419	0.10631	0.417923		5.21 (3.44 - 8.90)	6.77 (5.87 - 8.31)	5.47 (3.16 - 6.14)	5.69 (3.28 - 7.67)	0.589907	1	1.29942	-0.486669	0.84454	1.0499	0.226057	0.65363	1.09117	0.0264128	0.99951	0.807976	0.924621	0.44152	0.839734	0.616395	0.89803	1.03931	-0.230572	0.66626
TG(18:1_33:2)		3.52 (2.72 - 4.86)	3.38 (1.60 - 4.47)	1.0422	0.352898	0.11298	0.435317		3.41 (2.19 - 5.04)	4.11 (3.65 - 4.56)	3.40 (2.77 - 4.81)	3.75 (2.96 - 4.76)	0.753835	1	1.20381	-0.346655	0.95624	0.997067	-0.293051	0.99503	1.09824	-0.166188	0.86709	0.828258	0.0705276	0.99595	0.912302	0.222497	1	1.10147	0.15212	0.99295
TG(14:0_38:4)		0.54 (0.33 - 0.88)	0.76 (0.56 - 1.09)	0.70719	-0.345189	0.11727	0.441363		0.56 (0.33 - 0.94)	0.56 (0.42 - 0.66)	0.65 (0.24 - 0.82)	0.49 (0.34 - 0.69)	0.987667	1	0.999115	-0.0129902	0.9974	1.15398	0.0775968	0.98779	0.867257	0.0877694	0.97989	1.155	0.133748	0.99975	0.868025	0.123061	0.99994	0.751534	0.0101075	0.99995
TG(18:2_36:1)		16.15 (11.50 - 22.93)	14.50 (10.30 - 19.75)	1.11379	0.360024	0.11789	0.441959		16.40 (8.71 - 24.65)	16.80 (14.30 - 18.32)	15.45 (14.15 - 33.95)	16.10 (13.61 - 18.65)	0.792067	1	1.02439	-0.15348	0.99961	0.942073	-0.364962	0.95551	0.981707	-0.0499699	0.98966	0.919643	-0.371099	0.99066	0.958333	0.161088	0.99972	1.04207	0.44867	0.9926
TG(18:2_34:3)		9.84 (6.56 - 15.88)	8.38 (5.10 - 10.90)	1.17328	0.339117	0.1199	0.445258		9.67 (6.65 - 17.15)	12.85 (9.69 - 15.57)	10.30 (5.94 - 13.40)	8.74 (6.03 - 13.97)	0.661406	1	1.32885	-0.40499	0.92782	1.06515	0.214615	0.71329	0.903826	0.102801	0.99756	0.801556	0.81594	0.5872	0.680156	0.607545	0.90275	0.848544	-0.131822	0.82637
TG(18:0_36:4)		5.35 (3.36 - 7.72)	4.55 (2.83 - 5.74)	1.17502	0.358183	0.12106	0.445258		5.59 (2.92 - 8.70)	5.32 (4.38 - 7.17)	5.25 (4.38 - 9.68)	5.10 (3.87 - 6.59)	0.933911	1	0.950849	-0.211059	0.99834	0.939231	-0.131143	0.99678	0.911528	0.0296557	0.99944	0.987782	0.128601	0.99187	0.958647	0.352224	0.99978	0.970504	0.223304	0.99337
TG(18:3_30:0)		1.09 (0.64 - 1.68)	1.53 (1.18 - 2.33)	0.712508	-0.361546	0.12665	0.451085		1.03 (0.52 - 1.62)	1.04 (0.94 - 1.66)	0.92 (0.72 - 1.42)	1.18 (0.67 - 1.60)	0.74935	1	1.01456	-0.20087	0.99156	0.891262	-0.322564	0.8994	1.14563	0.104647	0.98369	0.878469	-0.14738	0.99194	1.12919	0.3661	0.96176	1.2854	0.445146	0.82032
TG(20:5_36:3)		0.91 (0.69 - 1.69)	0.84 (0.50 - 1.33)	1.09461	0.301115	0.12729	0.451085		0.94 (0.69 - 1.77)	1.18 (0.77 - 1.56)	0.89 (0.46 - 0.95)	0.88 (0.71 - 1.72)	0.637749	1	1.25693	-0.417122	0.82839	0.948827	0.238847	0.76891	0.941898	-0.120038	0.88741	0.754877	1.10536	0.51249	0.749364	0.335425	0.98427	0.992697	-0.410943	0.53281
TG(20:4_30:0)		0.70 (0.43 - 0.98)	0.95 (0.63 - 1.58)	0.740657	-0.369131	0.13402	0.464772		0.75 (0.42 - 1.07)	0.72 (0.60 - 0.95)	0.71 (0.61 - 1.23)	0.52 (0.41 - 0.87)	0.865534	1	0.962151	-0.153044	0.98219	0.941567	-0.16509	0.98808	0.694555	0.147639	0.93167	0.978606	-0.0131835	0.99994	0.721877	0.300534	0.89301	0.737659	0.317612	0.90321
TG(18:3_33:2)		0.17 (0.095 - 0.31)	0.28 (0.17 - 0.48)	0.610526	-0.398419	0.13547	0.468131		0.23 (0.10 - 0.34)	0.083 (0.073 - 0.14)	0.18 (0.10 - 0.23)	0.12 (0.097 - 0.39)	0.684246	1	0.369469	0.435865	0.89474	0.809735	-0.122896	0.93872	0.544248	-0.138762	0.986	2.19162	-0.867731	0.76058	1.47305	-0.514045	0.82371	0.672131	-0.0289105	0.98938
TG(18:2_35:3)		0.69 (0.52 - 0.89)	0.65 (0.46 - 0.86)	1.06745	0.331172	0.13804	0.468347		0.75 (0.51 - 0.93)	0.75 (0.67 - 0.91)	0.70 (0.57 - 0.93)	0.64 (0.56 - 0.75)	0.946463	1	1.00133	-0.18477	0.99784	0.932756	0.117868	0.90291	0.853529	0.0470946	1	0.931516	0.535953	0.91593	0.852394	0.284484	0.99807	0.915061	-0.0841911	0.92404
TG(20:0_32:3)		0.56 (0.44 - 0.71)	0.47 (0.36 - 0.72)	1.18608	0.324296	0.14551	0.482602		0.59 (0.44 - 0.77)	0.48 (0.44 - 0.66)	0.52 (0.42 - 0.66)	0.51 (0.46 - 0.59)	0.985535	1	0.816553	-0.0476346	0.9914	0.881399	0.13406	0.84444	0.864688	0.00307459	0.99999	1.07941	0.311388	0.98162	1.05895	0.0635772	0.99163	0.98104	-0.162372	0.86547
TG(18:3_36:4)		1.70 (1.18 - 2.87)	0.92 (0.61 - 1.40)	1.84427	0.38039	0.14678	0.484766		1.85 (1.39 - 3.01)	1.73 (1.13 - 2.06)	1.25 (0.69 - 2.68)	1.23 (1.06 - 2.00)	0.776752	1	0.937838	-0.18937	0.99967	0.675676	0.169575	0.588	0.667568	0.213483	0.95471	0.720461	0.47077	0.82678	0.711816	0.501924	0.99609	0.988	0.0455258	0.83749
TG(18:2_32:2)		6.29 (3.89 - 9.84)	6.26 (3.71 - 8.28)	1.00517	0.303321	0.15543	0.499555		6.43 (3.59 - 9.67)	9.14 (6.97 - 10.59)	6.00 (5.17 - 9.90)	6.11 (4.32 - 8.86)	0.664258	1	1.42224	-0.508907	0.7926	0.933126	0.019975	0.95348	0.949456	0.045629	0.99954	0.656096	0.687569	0.68299	0.667578	0.605878	0.85736	1.0175	0.027804	0.94606
TG(20:4_36:3)		3.22 (2.26 - 4.04)	2.54 (1.69 - 3.39)	1.26795	0.356445	0.15695	0.499555		3.14 (2.16 - 5.12)	3.85 (3.56 - 4.19)	2.97 (2.54 - 3.89)	3.09 (2.34 - 3.70)	0.598022	1	1.22532	-0.502088	0.78069	0.94586	0.119264	0.77113	0.985669	-0.00725134	0.99267	0.77193	0.862365	0.47025	0.804418	0.725834	0.89161	1.04209	-0.184641	0.71318
TG(18:1_35:2)		5.64 (3.90 - 7.17)	5.09 (3.18 - 7.92)	1.10864	0.311532	0.17562	0.532884		5.51 (3.50 - 7.97)	5.94 (5.72 - 6.20)	4.76 (4.13 - 7.22)	5.61 (4.01 - 6.87)	0.714734	1	1.07713	-0.362179	0.94127	0.863884	-0.27785	0.98843	1.01815	-0.210031	0.87733	0.802022	0.117761	0.99667	0.94524	0.200105	0.99984	1.17857	0.0902119	0.99783
TG(18:0_36:3)		14.70 (9.94 - 21.40)	13.54 (8.95 - 17.80)	1.0855	0.317334	0.17842	0.535559		15.95 (7.76 - 21.95)	15.40 (12.00 - 16.70)	13.35 (12.30 - 30.41)	14.14 (11.35 - 16.40)	0.781608	1	0.965517	-0.187528	0.99874	0.836991	-0.36657	0.96107	0.886284	-0.0725412	0.97558	0.866883	-0.306305	0.99499	0.917938	0.176358	0.99952	1.05889	0.413999	0.99771
TG(18:1_34:2)		186.00 (128.25 - 264.75)	159.00 (121.49 - 232.00)	1.16981	0.296825	0.17968	0.535559		204.00 (107.50 - 266.00)	203.50 (173.75 - 227.62)	159.00 (125.75 - 317.96)	181.50 (128.43 - 238.00)	0.855932	1	0.997549	-0.327844	0.95224	0.779412	-0.122195	0.99999	0.889706	-0.134961	0.95792	0.781327	0.349774	0.97127	0.891892	0.268125	0.9977	1.14151	-0.0116265	0.98477
TG(20:0_34:1)		0.87 (0.54 - 1.66)	0.80 (0.59 - 1.09)	1.08851	0.281313	0.18151	0.538378		0.75 (0.52 - 1.36)	1.29 (0.95 - 1.36)	1.68 (0.99 - 1.75)	1.10 (0.52 - 1.82)	0.221085	0.840863	1.71771	-0.463032	0.87504	2.24101	-0.700416	0.47273	1.47137	-0.384305	0.4708	1.30465	-0.32325	0.96392	0.856589	0.0459893	0.99796	0.656566	0.310778	0.97706
TG(14:0_36:4)		4.08 (2.70 - 5.80)	3.82 (2.50 - 4.98)	1.06618	0.296032	0.18254	0.538736		4.36 (2.37 - 5.92)	4.87 (3.91 - 6.28)	3.12 (2.79 - 5.14)	3.89 (3.08 - 5.07)	0.583615	1	1.11697	-0.470942	0.84948	0.71445	0.0943621	0.87466	0.892202	0.160641	0.99276	0.63963	0.701304	0.63228	0.798768	0.710722	0.79477	1.2488	0.0721853	0.95408
TG(22:4_32:0)		0.38 (0.28 - 0.56)	0.52 (0.36 - 0.65)	0.736893	-0.291239	0.19939	0.557867		0.41 (0.24 - 0.58)	0.38 (0.35 - 0.52)	0.60 (0.38 - 0.76)	0.32 (0.30 - 0.49)	0.851152	1	0.928571	-0.0354891	0.9993	1.46489	-0.354396	0.69761	0.784504	-0.0869062	0.99998	1.57757	-0.349336	0.89477	0.84485	-0.0553614	0.999	0.535537	0.279516	0.73286
TG(22:3_30:2)		0.36 (0.26 - 0.64)	0.53 (0.37 - 0.65)	0.667363	-0.295938	0.19975	0.557867		0.38 (0.24 - 0.66)	0.29 (0.24 - 0.58)	0.41 (0.32 - 0.55)	0.32 (0.26 - 0.62)	0.91907	1	0.758477	0.0661501	0.99096	1.08354	0.282103	0.90842	0.839081	0.0639875	0.9529	1.42857	0.22229	0.99373	1.10627	-0.00984575	0.99997	0.77439	-0.300328	0.99219
TG(20:2_34:2)		1.38 (0.96 - 1.96)	1.33 (1.05 - 1.96)	1.03685	0.271838	0.20585	0.56784		1.39 (0.96 - 2.00)	1.39 (1.29 - 1.79)	1.60 (1.05 - 2.21)	1.27 (0.87 - 1.83)	0.941919	1	1.0018	-0.248149	0.97833	1.15108	0.0359118	0.98122	0.910072	-0.0392593	0.99664	1.14901	0.48421	0.93341	0.908438	0.270721	0.99488	0.790625	-0.0925118	0.9622
TG(20:4_36:2)		5.50 (3.86 - 7.31)	4.92 (3.18 - 7.64)	1.1189	0.337233	0.21234	0.575579		5.56 (3.68 - 8.32)	6.72 (5.70 - 7.10)	5.09 (4.62 - 6.85)	5.37 (4.11 - 7.58)	0.832456	1	1.20818	-0.33255	0.95425	0.915589	0.114042	0.75206	0.965827	-0.0691579	0.94381	0.757823	0.776684	0.66377	0.799405	0.350629	0.9989	1.05487	-0.238748	0.58159
TG(18:1_36:5)		5.32 (3.69 - 7.90)	3.62 (2.82 - 5.92)	1.46851	0.308214	0.21566	0.580077		6.13 (3.99 - 9.53)	4.88 (3.87 - 5.91)	3.07 (2.66 - 8.15)	5.12 (3.46 - 6.44)	0.833291	1	0.796085	-0.244809	0.99979	0.500816	0.180331	0.6312	0.835237	0.121498	0.99292	0.629098	0.545223	0.77883	1.04918	0.455765	0.99498	1.66775	-0.0765009	0.78954
TG(16:0_40:6)		2.55 (1.85 - 3.94)	2.80 (1.76 - 3.83)	0.910714	0.262732	0.23273	0.610647		2.97 (1.69 - 4.16)	3.01 (2.23 - 3.76)	2.04 (1.83 - 2.26)	2.54 (1.98 - 3.44)	0.730397	1	1.01347	-0.308661	0.96433	0.686869	0.27569	0.64207	0.853535	0.011373	0.99974	0.677741	1.14177	0.6012	0.842193	0.433756	0.97999	1.24265	-0.363216	0.66409
TG(18:1_34:3)		28.60 (19.70 - 40.48)	23.90 (16.48 - 35.50)	1.19665	0.274309	0.2367	0.617829		29.95 (18.65 - 43.35)	30.85 (27.98 - 39.20)	25.50 (16.20 - 35.34)	27.60 (20.57 - 37.30)	0.796149	1	1.03005	-0.41633	0.92759	0.851419	0.0319839	0.93267	0.921536	-0.0277011	0.99847	0.82658	0.591322	0.79234	0.894652	0.47916	0.9649	1.08235	-0.0687117	0.91389
TG(22:5_34:1)		3.91 (2.77 - 5.89)	4.01 (2.66 - 6.09)	0.974174	0.268936	0.24134	0.621135		4.52 (2.79 - 6.07)	4.49 (3.23 - 5.78)	3.38 (2.50 - 3.86)	3.81 (3.02 - 4.71)	0.779458	1	0.992257	-0.303192	0.98196	0.747788	0.235546	0.68005	0.844027	0.00927722	0.99979	0.753623	0.94178	0.67881	0.850613	0.400862	0.99073	1.1287	-0.306679	0.70093
TG(22:1_32:5)		0.058 (0.031 - 0.16)	0.12 (0.064 - 0.18)	0.477307	-0.294936	0.24697	0.625286		0.084 (0.052 - 0.17)	0.04 (0.024 - 0.13)	0.052 (0.022 - 0.15)	0.04 (0.024 - 0.063)	0.515918	1	0.474496	-0.103583	0.9999	0.620334	0.344646	0.87368	0.480427	0.388127	0.38599	1.30735	0.362698	0.92884	1.0125	0.447842	0.73417	0.774466	0.0424192	0.98789
TG(20:2_34:1)		2.34 (1.63 - 3.10)	2.29 (1.40 - 3.35)	1.02183	0.26693	0.24948	0.625958		2.37 (1.66 - 3.18)	2.38 (2.15 - 2.62)	1.91 (1.77 - 3.29)	2.23 (1.49 - 2.99)	0.938483	1	1.00316	-0.227979	0.97551	0.805907	-0.0606276	0.99977	0.940928	-0.123068	0.95919	0.803365	0.280136	0.97949	0.93796	0.115219	0.99977	1.16754	-0.0729346	0.97851
TG(22:6_34:3)		0.70 (0.49 - 1.33)	0.73 (0.49 - 1.14)	0.955601	0.217398	0.25046	0.626801		0.72 (0.55 - 1.42)	0.97 (0.59 - 1.16)	0.44 (0.32 - 0.57)	0.67 (0.49 - 1.22)	0.602615	1	1.35774	-0.408529	0.88124	0.607392	0.32731	0.61266	0.940725	0.0240008	0.99951	0.447355	0.988431	0.45124	0.692861	0.473156	0.92532	1.54879	-0.337964	0.6286
TG(20:2_34:4)		0.044 (0.027 - 0.07)	0.054 (0.035 - 0.098)	0.822199	-0.308874	0.25484	0.63327		0.046 (0.031 - 0.094)	0.033 (0.013 - 0.044)	0.038 (0.0077 - 0.06)	0.045 (0.031 - 0.062)	0.88305	1	0.711957	0.16665	0.87049	0.826087	0.276496	0.86976	0.978261	0.0122638	0.95527	1.16031	0.155555	0.99998	1.37405	-0.21244	0.97829	1.18421	-0.325192	0.98174
TG(18:0_32:1)		3.56 (2.23 - 6.69)	6.95 (3.03 - 10.35)	0.51223	-0.2702	0.25518	0.63327		3.35 (1.93 - 7.14)	3.18 (2.97 - 4.81)	4.13 (3.21 - 16.13)	4.10 (2.33 - 6.65)	0.485565	1	0.949254	0.0300997	0.99971	1.23284	-0.600013	0.43717	1.22537	-0.133673	0.96443	1.29874	-0.683783	0.63675	1.29088	-0.179334	0.98211	0.993947	0.460182	0.69785
TG(18:0_30:1)		1.07 (0.67 - 2.01)	1.56 (0.96 - 3.66)	0.685897	-0.292531	0.25566	0.63327		0.99 (0.59 - 1.91)	1.08 (1.05 - 1.22)	1.49 (0.76 - 6.45)	1.39 (0.67 - 2.02)	0.405078	0.976376	1.09929	0.0878755	0.99975	1.50456	-0.66189	0.36526	1.40831	-0.0646641	0.98707	1.36866	-0.61723	0.58047	1.28111	-0.142248	0.99196	0.936027	0.504133	0.56927
TG(18:3_36:2)		7.45 (5.44 - 10.88)	4.93 (3.54 - 8.25)	1.51228	0.295752	0.25747	0.634531		7.71 (5.72 - 12.30)	5.75 (5.12 - 9.45)	4.84 (3.85 - 10.26)	7.23 (4.86 - 10.09)	0.927702	1	0.745785	-0.135343	0.99619	0.627756	0.0762183	0.76588	0.937743	0.141349	0.98267	0.841739	0.256948	0.94801	1.25739	0.338285	1	1.4938	0.0709729	0.91186
TG(14:0_32:2)		1.79 (1.13 - 2.72)	3.41 (1.42 - 4.67)	0.52346	-0.263022	0.27045	0.640513		1.84 (1.10 - 2.87)	1.84 (1.44 - 2.28)	2.26 (1.19 - 5.23)	1.68 (1.12 - 2.63)	0.759538	1	1.00272	0.109971	0.99176	1.22826	-0.341966	0.85347	0.913043	0.12502	0.97801	1.22493	-0.458941	0.84629	0.910569	0.0240303	1	0.743363	0.423116	0.75271
TG(22:6_32:0)		1.70 (1.07 - 3.10)	2.54 (1.57 - 4.20)	0.669291	-0.267938	0.28258	0.653022		1.88 (1.08 - 3.14)	1.56 (1.33 - 2.45)	1.07 (0.88 - 2.39)	1.75 (1.21 - 2.59)	0.834236	1	0.829787	-0.336377	0.93194	0.569149	0.134488	0.95508	0.930851	0.000582502	0.99989	0.685897	0.51695	0.82893	1.12179	0.394391	0.93215	1.63551	-0.158147	0.97283
TG(20:3_34:0)		0.71 (0.46 - 1.13)	0.97 (0.70 - 1.21)	0.725077	-0.249391	0.28313	0.653022		0.72 (0.37 - 1.16)	0.72 (0.54 - 0.96)	1.16 (0.73 - 1.21)	0.64 (0.46 - 0.89)	0.658565	1	0.995132	-0.12303	0.99338	1.61335	-0.509525	0.54478	0.886648	-0.152546	0.99664	1.62124	-0.514495	0.86544	0.890985	-0.0350099	0.99939	0.549569	0.358369	0.69419
TG(18:0_38:6)		0.83 (0.57 - 1.16)	0.78 (0.60 - 1.08)	1.05796	0.237888	0.28461	0.653908		0.84 (0.50 - 1.19)	1.09 (0.80 - 1.19)	0.64 (0.62 - 0.83)	0.86 (0.70 - 1.03)	0.730468	1	1.30824	-0.408113	0.83728	0.765107	0.0847019	0.89898	1.02808	-0.076935	0.92216	0.584835	1.01016	0.6472	0.785845	0.612781	0.97865	1.3437	-0.272729	0.72524
TG(18:1_35:3)		1.72 (1.12 - 2.21)	1.62 (0.90 - 2.16)	1.06376	0.248991	0.28865	0.654858		1.77 (1.07 - 2.33)	1.95 (1.65 - 2.02)	1.60 (1.06 - 1.92)	1.67 (1.33 - 2.25)	0.838552	1	1.10169	-0.364978	0.96695	0.903955	-0.162281	0.99826	0.945361	-0.0815065	0.97646	0.820513	0.27085	0.9612	0.858097	0.372342	0.99784	1.04581	0.101145	0.9751
TG(16:1_32:0)		5.62 (3.56 - 7.92)	6.95 (3.95 - 14.86)	0.809353	-0.283182	0.29569	0.657204		5.58 (3.37 - 8.02)	5.65 (5.21 - 6.34)	4.29 (4.09 - 13.21)	5.68 (2.49 - 8.66)	0.934914	1	1.01254	-0.0863829	0.99994	0.768817	-0.273855	0.90204	1.01792	-0.0641586	0.99999	0.759292	-0.217884	0.96675	1.00531	0.0094962	0.99989	1.32401	0.168448	0.91509
TG(20:4_32:0)		1.96 (1.38 - 2.55)	2.84 (1.88 - 3.78)	0.690141	-0.267752	0.29752	0.657204		1.96 (1.40 - 2.62)	2.21 (1.98 - 2.69)	1.71 (1.37 - 2.74)	1.68 (1.23 - 2.23)	0.897892	1	1.12755	-0.307846	0.92913	0.872449	0.0858815	0.99123	0.855529	-0.00612322	0.99884	0.773756	0.595392	0.89864	0.75875	0.316894	0.91341	0.980606	-0.0953559	0.99808
TG(22:5_34:3)		0.48 (0.34 - 0.57)	0.44 (0.28 - 0.56)	1.08296	0.222616	0.29905	0.657204		0.51 (0.36 - 0.63)	0.47 (0.33 - 0.48)	0.40 (0.22 - 0.53)	0.41 (0.34 - 0.54)	0.774838	1	0.907101	-0.0262309	0.98557	0.782101	0.361531	0.45507	0.800584	0.141365	0.97889	0.862198	0.676715	0.84528	0.882574	0.23893	0.99979	1.02363	-0.312588	0.68393
TG(18:2_36:0)		2.20 (1.48 - 3.15)	2.28 (1.20 - 3.22)	0.966009	0.241901	0.30003	0.657204		2.28 (1.16 - 3.36)	2.10 (1.87 - 2.58)	2.17 (1.83 - 4.79)	2.06 (1.53 - 2.64)	0.72864	1	0.923246	-0.113806	0.99999	0.953947	-0.422721	0.88978	0.903509	-0.0393374	0.9914	1.03325	-0.446186	0.95687	0.978622	0.10449	0.99878	0.947126	0.483438	0.96422
TG(16:0_32:3)		1.88 (1.24 - 3.01)	2.73 (1.64 - 4.38)	0.690476	-0.238468	0.30881	0.667053		1.87 (1.20 - 2.98)	2.00 (1.79 - 2.44)	1.81 (1.36 - 3.00)	2.02 (1.14 - 3.03)	0.850037	1	1.07219	-0.256309	0.98453	0.967914	-0.302089	0.9457	1.08021	-0.0114431	1	0.902743	-0.0724043	0.99925	1.00748	0.240019	0.98811	1.11602	0.277251	0.95824
TG(18:1_30:1)		14.38 (8.16 - 21.82)	26.00 (10.72 - 39.10)	0.552885	-0.253812	0.31509	0.667053		13.80 (8.12 - 23.00)	14.40 (12.20 - 18.62)	8.91 (7.48 - 36.21)	18.30 (7.34 - 20.75)	0.752473	1	1.04348	-0.241472	0.98471	0.646014	-0.390675	0.9131	1.32609	0.0222055	0.99972	0.619097	-0.20142	0.99691	1.27083	0.256449	0.99279	2.05272	0.378946	0.94737
TG(16:0_28:1)		1.96 (0.99 - 3.24)	2.90 (1.45 - 6.33)	0.674138	-0.247945	0.32019	0.672852		2.06 (1.02 - 3.05)	1.66 (1.44 - 2.10)	2.85 (1.07 - 10.80)	1.90 (0.75 - 3.14)	0.427384	0.979706	0.808252	0.360742	0.90676	1.3835	-0.567613	0.53424	0.924757	0.062147	0.99909	1.71171	-0.727677	0.42703	1.14414	-0.236159	0.94775	0.668421	0.494792	0.54616
TG(20:1_30:1)		0.50 (0.37 - 0.69)	0.66 (0.46 - 0.81)	0.759272	-0.247629	0.32515	0.677518		0.53 (0.36 - 0.71)	0.43 (0.40 - 0.51)	0.61 (0.44 - 0.86)	0.45 (0.38 - 0.56)	0.838128	1	0.812383	0.0778812	0.99333	1.14165	-0.353556	0.88486	0.839587	-0.103372	0.98377	1.40531	-0.443454	0.87708	1.03349	-0.173632	0.96624	0.735415	0.232426	0.97101
TG(20:4_32:2)		0.54 (0.40 - 0.79)	0.75 (0.41 - 0.88)	0.723108	-0.244814	0.32886	0.681449		0.55 (0.44 - 0.78)	0.65 (0.59 - 0.74)	0.73 (0.38 - 0.80)	0.49 (0.33 - 0.69)	0.563285	1	1.18556	-0.430271	0.87292	1.33272	0.278286	0.79684	0.90128	0.165083	0.87348	1.12413	0.7933	0.58338	0.760216	0.560046	0.65237	0.676269	-0.101623	0.98398
TG(16:0_36:6)		0.85 (0.57 - 1.31)	1.04 (0.68 - 1.52)	0.818493	-0.243561	0.33046	0.681451		0.90 (0.57 - 1.41)	0.74 (0.56 - 1.09)	0.62 (0.58 - 0.92)	0.87 (0.68 - 1.06)	0.885761	1	0.821429	-0.111439	0.99957	0.688616	0.201692	0.79398	0.97433	0.155888	0.94071	0.838315	0.357678	0.93295	1.18614	0.303794	0.9947	1.41491	-0.0590258	0.96244
TG(18:0_30:0)		1.53 (1.00 - 2.73)	2.48 (1.27 - 4.94)	0.616935	-0.253212	0.33521	0.683792		1.72 (1.04 - 2.48)	1.44 (1.40 - 1.47)	2.75 (1.27 - 10.95)	1.89 (0.79 - 2.74)	0.177067	0.810563	0.837209	0.478196	0.86369	1.59884	-0.723163	0.19573	1.09884	0.00257121	0.99933	1.90972	-0.843547	0.16539	1.3125	-0.449518	0.85459	0.687273	0.615543	0.29632
TG(17:2_34:2)		0.35 (0.21 - 0.64)	0.56 (0.34 - 0.67)	0.627434	-0.208204	0.33801	0.686625		0.31 (0.19 - 0.64)	0.27 (0.21 - 0.50)	0.53 (0.36 - 0.83)	0.38 (0.27 - 0.58)	0.543344	1	0.86465	0.115739	0.9693	1.69745	-0.481712	0.59342	1.22134	-0.203185	0.9509	1.96317	-0.662164	0.57732	1.41252	-0.417213	0.88021	0.719512	0.389346	0.84594
TG(18:3_38:5)		0.55 (0.39 - 0.76)	0.42 (0.30 - 0.72)	1.32862	0.244379	0.34036	0.688529		0.56 (0.36 - 0.76)	0.52 (0.39 - 0.76)	0.67 (0.43 - 0.80)	0.50 (0.40 - 0.61)	0.884617	1	0.94086	-0.292177	0.9942	1.19534	-0.0169386	0.95617	0.90233	0.0773838	0.99861	1.27048	0.275368	0.93855	0.959048	0.435489	0.98737	0.754873	0.103982	0.98247
TG(14:0_36:3)		13.75 (9.39 - 18.93)	14.26 (7.78 - 20.00)	0.96444	0.21306	0.34587	0.696754		14.10 (7.89 - 18.85)	15.95 (14.38 - 18.73)	12.10 (10.24 - 20.12)	13.65 (10.30 - 17.96)	0.723122	1	1.13121	-0.421495	0.88475	0.858156	-0.120696	0.99881	0.968085	0.0934077	0.99998	0.758621	0.421154	0.90233	0.855799	0.58429	0.89527	1.1281	0.231515	0.9995
TG(17:2_36:4)		0.70 (0.43 - 0.94)	0.72 (0.43 - 0.90)	0.9681	0.206494	0.34694	0.697474		0.70 (0.42 - 0.93)	0.64 (0.48 - 0.75)	0.82 (0.44 - 1.27)	0.71 (0.42 - 0.95)	0.71735	1	0.90696	-0.0939816	1	1.16335	-0.392578	0.90862	1.0142	-0.221206	0.86199	1.28269	-0.444509	0.95899	1.11825	-0.1509	0.96321	0.871795	0.18611	0.99945
TG(18:1_30:0)		22.20 (13.10 - 35.57)	39.50 (19.37 - 54.28)	0.562025	-0.23166	0.35045	0.698969		22.30 (11.65 - 36.05)	21.50 (18.72 - 25.59)	18.50 (16.30 - 64.78)	23.70 (11.78 - 34.03)	0.743103	1	0.964126	-0.0809733	0.99992	0.829596	-0.437066	0.76934	1.06278	-0.0381124	0.9959	0.860465	-0.450301	0.9101	1.10233	0.0435408	0.99982	1.28108	0.397611	0.87829
TG(18:3_32:0)		3.17 (2.21 - 4.54)	4.36 (2.87 - 5.74)	0.728926	-0.227168	0.35274	0.698969		3.18 (2.05 - 5.33)	3.28 (2.92 - 4.15)	2.34 (2.20 - 3.77)	3.23 (2.57 - 4.22)	0.958059	1	1.03145	-0.19065	0.99882	0.735849	-0.131202	0.99967	1.0173	0.00713544	0.99886	0.713415	0.0731653	0.99996	0.98628	0.247183	0.99583	1.38248	0.16117	0.9978
TG(18:1_30:2)		3.07 (1.61 - 5.12)	5.04 (1.97 - 8.48)	0.609623	-0.230886	0.35916	0.704526		3.08 (1.58 - 5.03)	2.88 (2.52 - 4.21)	2.60 (1.78 - 8.56)	3.14 (1.53 - 5.01)	0.725535	1	0.93517	-0.214158	0.98364	0.844408	-0.317721	0.96717	1.01945	0.143895	0.99122	0.902946	-0.122533	0.99994	1.09012	0.355016	0.95561	1.20729	0.431443	0.92788
TG(18:2_28:0)		2.00 (0.94 - 3.64)	4.04 (1.61 - 6.08)	0.49505	-0.222709	0.36101	0.705695		1.85 (0.97 - 3.87)	2.13 (1.60 - 2.73)	2.74 (1.17 - 7.99)	2.44 (0.84 - 3.39)	0.649733	1	1.15405	0.0112164	0.99996	1.48108	-0.383544	0.84666	1.31892	0.173772	0.97912	1.28337	-0.409388	0.91879	1.14286	0.181173	0.99739	0.890511	0.564622	0.74763
TG(20:3_32:1)		0.93 (0.60 - 1.28)	1.20 (0.66 - 1.72)	0.7775	-0.231554	0.36401	0.705695		0.79 (0.60 - 1.30)	1.12 (0.99 - 1.24)	0.90 (0.57 - 1.03)	0.99 (0.58 - 1.24)	0.712964	1	1.41862	-0.578296	0.73542	1.13712	-0.0828576	0.99995	1.25586	-0.0793159	0.99167	0.801568	0.642861	0.8325	0.885268	0.364801	0.86326	1.10442	-0.00849233	0.99564
TG(17:2_38:5)		0.24 (0.18 - 0.32)	0.19 (0.11 - 0.34)	1.22021	0.237033	0.36494	0.705695		0.24 (0.17 - 0.31)	0.22 (0.17 - 0.28)	0.32 (0.23 - 0.45)	0.22 (0.18 - 0.29)	0.620376	1	0.927824	-0.0619593	0.99874	1.34937	-0.491505	0.79673	0.930962	-0.157777	0.95439	1.45434	-0.632216	0.85645	1.00338	-0.122289	0.96851	0.689922	0.444208	0.95597
TG(14:0_34:0)		2.66 (1.78 - 4.59)	4.75 (2.00 - 6.65)	0.561053	-0.221436	0.36538	0.705695		2.81 (1.59 - 4.76)	2.31 (2.29 - 2.91)	3.54 (2.11 - 12.49)	3.14 (1.42 - 4.63)	0.384894	0.968217	0.822064	0.258395	0.94425	1.25979	-0.604957	0.44259	1.11744	0.047692	0.99972	1.53247	-0.769706	0.41589	1.35931	-0.202091	0.96688	0.887006	0.577701	0.47795
TG(18:0_38:7)		0.26 (0.18 - 0.35)	0.25 (0.21 - 0.35)	1.07053	0.199493	0.36702	0.705695		0.29 (0.18 - 0.40)	0.19 (0.17 - 0.32)	0.22 (0.20 - 0.28)	0.25 (0.21 - 0.31)	0.907943	1	0.651877	0.0615032	0.98357	0.757679	0.241016	0.79609	0.856655	0.142954	0.97812	1.1623	0.2939	0.97961	1.31414	0.0999676	0.99969	1.13063	-0.140719	0.93519
TG(18:1_28:1)		2.42 (1.29 - 4.33)	4.77 (1.47 - 6.95)	0.508386	-0.210836	0.38129	0.714901		1.97 (1.40 - 4.79)	2.54 (2.23 - 2.96)	3.04 (1.12 - 13.02)	2.69 (1.12 - 3.94)	0.572422	1	1.2868	0.0465574	0.99614	1.54315	-0.533048	0.7197	1.36548	0.0462495	1	1.19921	-0.532992	0.77772	1.06114	0.00428918	0.99637	0.884868	0.495282	0.77363
TG(20:2_32:0)		0.64 (0.51 - 1.07)	0.96 (0.57 - 1.18)	0.672054	-0.206728	0.38767	0.721273		0.65 (0.47 - 1.11)	0.65 (0.55 - 0.79)	0.65 (0.57 - 1.27)	0.62 (0.51 - 0.84)	0.846241	1	0.993874	0.179935	0.99256	0.992343	-0.246896	0.76466	0.956355	-0.121632	0.99887	0.998459	-0.514179	0.78538	0.96225	-0.35009	0.9857	0.963735	0.138816	0.85229
TG(22:4_32:2)		0.20 (0.14 - 0.35)	0.32 (0.24 - 0.41)	0.630435	-0.190596	0.39469	0.729367		0.21 (0.16 - 0.42)	0.20 (0.15 - 0.21)	0.20 (0.18 - 0.25)	0.17 (0.12 - 0.33)	0.857975	1	0.950237	-0.209081	0.97481	0.957346	0.268205	0.91483	0.810427	0.0580156	0.9882	1.00748	0.469509	0.84873	0.852868	0.25844	0.9358	0.846535	-0.217722	0.97923
TG(18:3_34:2)		8.22 (5.45 - 11.15)	6.40 (4.63 - 10.44)	1.28438	0.198667	0.39586	0.729367		8.11 (5.46 - 13.50)	9.57 (8.12 - 10.71)	5.49 (4.76 - 8.50)	8.80 (5.53 - 10.38)	0.598323	1	1.18064	-0.454292	0.90557	0.677353	0.225246	0.65667	1.0857	0.0840994	0.99899	0.573716	0.890205	0.51252	0.919582	0.658844	0.89091	1.60285	-0.170731	0.76425
TG(18:3_36:1)		2.25 (1.54 - 3.12)	1.71 (1.22 - 3.12)	1.31287	0.219769	0.40339	0.732128		2.26 (1.62 - 3.36)	1.79 (1.49 - 2.46)	1.72 (1.45 - 2.99)	2.29 (1.57 - 2.59)	0.94737	1	0.789823	-0.170472	0.99986	0.75885	-0.164691	0.98988	1.01327	0.0203154	0.99997	0.960784	0.00628143	0.99828	1.28291	0.244146	0.9997	1.33528	0.230791	0.98955
TG(18:1_36:2)		120.00 (82.12 - 169.75)	111.21 (65.05 - 175.00)	1.07907	0.218676	0.40943	0.737895		123.00 (81.90 - 178.00)	97.60 (89.55 - 132.12)	123.00 (107.17 - 244.74)	106.00 (79.35 - 159.00)	0.657399	1	0.793496	-0.0143973	0.99395	1	-0.486432	0.85688	0.861789	-0.104971	0.99128	1.26025	-0.572796	0.85922	1.08607	-0.106465	0.97556	0.861789	0.456249	0.94753
TG(18:1_34:4)		2.77 (2.00 - 4.17)	2.51 (1.64 - 4.08)	1.10359	0.203671	0.40954	0.737895		2.82 (2.22 - 4.69)	3.17 (2.38 - 3.79)	1.97 (1.52 - 2.81)	2.82 (2.12 - 3.97)	0.759764	1	1.12589	-0.416324	0.95932	0.696809	0.159614	0.69117	1	-0.0109445	0.9959	0.618898	0.652478	0.62688	0.888189	0.423972	0.98788	1.43511	-0.173656	0.65543
TG(16:0_32:1)		26.15 (15.05 - 39.80)	45.82 (21.87 - 56.45)	0.570754	-0.207925	0.41309	0.737895		28.60 (14.00 - 42.88)	26.40 (24.68 - 31.84)	24.30 (20.73 - 57.46)	25.62 (15.25 - 41.53)	0.779002	1	0.923077	-0.144142	0.9973	0.84965	-0.404851	0.77039	0.895836	-0.0991841	0.98898	0.920455	-0.383151	0.94445	0.970489	0.0429182	1	1.05436	0.315162	0.90208
TG(18:0_32:0)		4.55 (2.35 - 7.48)	7.01 (3.08 - 11.80)	0.649073	-0.202444	0.41436	0.737895		4.68 (2.35 - 7.66)	3.43 (3.20 - 4.23)	5.38 (4.06 - 19.38)	4.71 (1.81 - 7.40)	0.496187	1	0.732906	0.247614	0.96626	1.14957	-0.518224	0.50319	1.00748	-0.00107583	0.99999	1.56851	-0.753878	0.50331	1.37464	-0.282577	0.96943	0.876394	0.517369	0.5828
TG(18:2_34:0)		18.32 (12.15 - 24.17)	19.10 (10.78 - 25.85)	0.959424	0.180328	0.41864	0.741534		19.45 (8.88 - 25.85)	19.62 (16.10 - 21.99)	14.40 (13.60 - 33.95)	16.58 (12.15 - 22.63)	0.912242	1	1.009	-0.213937	0.99015	0.74036	-0.211772	0.9932	0.852426	-0.0612874	0.9923	0.733758	-0.00615392	0.99997	0.844825	0.237718	0.99947	1.15137	0.21321	0.99989
TG(20:2_32:1)		0.83 (0.61 - 1.12)	0.80 (0.43 - 1.10)	1.04654	0.18854	0.42045	0.742283		0.88 (0.61 - 1.15)	0.85 (0.83 - 0.90)	0.77 (0.65 - 0.96)	0.73 (0.50 - 1.09)	0.911634	1	0.972665	-0.293532	0.96828	0.876993	-0.12266	1	0.83656	-0.115861	0.97376	0.901639	0.332071	0.98555	0.86007	0.156068	0.99835	0.953896	-0.00452794	0.99398
TG(17:2_34:3)		0.43 (0.25 - 0.63)	0.53 (0.36 - 0.76)	0.805451	-0.195116	0.42254	0.743065		0.42 (0.22 - 0.64)	0.40 (0.37 - 0.43)	0.53 (0.43 - 0.88)	0.42 (0.27 - 0.69)	0.442029	0.982174	0.941176	0.153115	0.94931	1.24706	-0.528226	0.5267	0.990588	-0.253213	0.89884	1.325	-0.729252	0.48536	1.0525	-0.476387	0.7939	0.79434	0.304815	0.84862
TG(20:1_32:0)		0.24 (0.15 - 0.37)	0.29 (0.17 - 0.42)	0.810671	-0.192543	0.428	0.743065		0.26 (0.15 - 0.38)	0.22 (0.16 - 0.29)	0.17 (0.15 - 0.54)	0.22 (0.16 - 0.34)	0.805673	1	0.852713	0.0135006	0.99965	0.664729	-0.378946	0.77432	0.836709	-0.111398	0.99889	0.779545	-0.38112	0.86154	0.981231	-0.133787	0.99791	1.25872	0.268961	0.85938
TG(16:0_32:0)		18.95 (8.30 - 31.87)	30.40 (13.89 - 46.53)	0.623355	-0.201662	0.42854	0.743065		20.50 (8.11 - 31.85)	15.30 (13.65 - 17.62)	18.80 (15.15 - 68.35)	18.25 (7.26 - 35.54)	0.622075	1	0.746341	0.229453	0.94933	0.917073	-0.453356	0.65939	0.890244	0.0323729	0.99866	1.22876	-0.709412	0.58273	1.19281	-0.193052	0.97702	0.970745	0.447851	0.65393
TG(18:2_38:6)		1.51 (1.03 - 2.43)	1.52 (0.97 - 2.59)	0.993421	0.166094	0.4339	0.751019		1.56 (0.98 - 2.64)	1.85 (1.37 - 2.44)	1.30 (0.96 - 1.61)	1.47 (1.10 - 2.00)	0.494874	1	1.1859	-0.447902	0.83835	0.832692	0.365434	0.55273	0.942308	-0.0159159	0.99651	0.702162	1.08157	0.36804	0.794595	0.522606	0.91656	1.13164	-0.470486	0.532
TG(16:0_38:3)		3.48 (2.31 - 4.77)	3.78 (2.42 - 4.96)	0.919312	0.165777	0.44262	0.757993		3.44 (2.35 - 4.94)	3.66 (3.30 - 4.47)	3.26 (2.27 - 5.88)	3.55 (2.18 - 4.56)	0.94199	1	1.06541	-0.222051	0.98223	0.947674	-0.0412741	0.99975	1.03198	-0.124417	0.96649	0.889495	0.253525	0.98409	0.968622	0.111212	0.9999	1.08896	-0.0911508	0.98141
TG(14:0_34:2)		9.40 (5.62 - 14.64)	14.10 (8.70 - 22.29)	0.666667	-0.176385	0.44923	0.762526		8.63 (5.28 - 13.47)	10.48 (9.37 - 12.67)	7.08 (5.76 - 19.50)	9.99 (5.46 - 15.12)	0.824875	1	1.21437	-0.345965	0.93521	0.820394	-0.279087	0.95918	1.15759	-0.0542914	0.99356	0.675573	0.0662924	0.99968	0.953244	0.280186	0.97992	1.41102	0.209857	0.99135
TG(20:3_34:2)		2.17 (1.59 - 2.80)	2.33 (1.37 - 3.10)	0.931167	0.188259	0.4494	0.762526		1.97 (1.43 - 2.60)	2.42 (2.23 - 2.76)	2.16 (1.74 - 2.57)	1.94 (1.61 - 2.80)	0.598196	1	1.22716	-0.564686	0.62504	1.09606	-0.0655089	0.99907	0.982234	-0.140403	0.92646	0.89317	0.935248	0.71963	0.800414	0.490656	0.87653	0.89615	-0.0903707	0.95385
TG(17:1_34:3)		0.48 (0.38 - 0.69)	0.49 (0.37 - 0.60)	0.995893	0.166432	0.45019	0.762526		0.53 (0.36 - 0.69)	0.52 (0.43 - 0.62)	0.39 (0.28 - 0.57)	0.51 (0.40 - 0.68)	0.801799	1	0.986842	-0.457545	0.95543	0.733083	-0.196958	0.99968	0.961466	-0.0933724	0.96624	0.742857	0.239475	0.96417	0.974286	0.307621	0.99728	1.31154	0.0849283	0.98028
TG(16:1_32:1)		7.29 (4.84 - 11.24)	9.33 (5.27 - 14.87)	0.781886	-0.200551	0.45629	0.765399		7.46 (4.95 - 10.20)	8.16 (7.36 - 9.58)	5.52 (4.54 - 8.30)	7.06 (4.68 - 12.30)	0.809813	1	1.09383	-0.441986	0.93215	0.739946	-0.194876	0.99525	0.947051	-0.179849	0.96649	0.676471	0.242279	0.99083	0.865809	0.151095	0.99259	1.27989	-0.010631	0.99982
TG(14:0_34:1)		17.75 (9.88 - 27.32)	31.40 (14.70 - 40.25)	0.565287	-0.182533	0.45655	0.765399		19.20 (9.69 - 27.70)	17.30 (15.30 - 20.69)	14.95 (13.45 - 49.08)	19.00 (9.30 - 26.90)	0.722349	1	0.901042	-0.0952147	0.99965	0.778646	-0.452661	0.73798	0.989583	-0.0386332	0.9959	0.864162	-0.46539	0.90613	1.09827	0.0577783	0.99997	1.2709	0.412065	0.85594
TG(18:3_34:3)		1.40 (1.05 - 1.85)	1.08 (0.69 - 1.75)	1.2963	0.188725	0.45712	0.765399		1.46 (1.08 - 2.09)	1.30 (1.14 - 1.73)	1.14 (0.52 - 1.57)	1.36 (1.04 - 1.60)	0.59333	1	0.893836	-0.372447	0.98511	0.777397	0.294649	0.49641	0.931507	0.164053	0.97739	0.869732	0.764107	0.55491	1.04215	0.615531	0.94049	1.19824	-0.151157	0.72529
TG(16:0_32:2)		11.25 (6.48 - 16.45)	17.11 (8.72 - 25.79)	0.657432	-0.180794	0.46068	0.767073		11.30 (5.77 - 15.65)	12.22 (10.38 - 13.36)	8.47 (6.42 - 21.73)	11.41 (6.92 - 18.22)	0.847309	1	1.08186	-0.311372	0.95533	0.749558	-0.278561	0.95162	1.01018	-0.0889593	0.98729	0.692843	0.0287143	1	0.933742	0.209367	0.99242	1.3477	0.17587	0.99261
TG(22:6_32:1)		1.32 (0.94 - 2.51)	2.04 (1.12 - 3.30)	0.64689	-0.171264	0.46292	0.768376		1.31 (1.04 - 2.48)	1.91 (1.16 - 2.44)	0.82 (0.66 - 0.98)	1.59 (1.07 - 2.61)	0.480157	1	1.45802	-0.610429	0.63184	0.623664	0.218767	0.83247	1.21756	-0.0808807	0.98101	0.427749	0.845497	0.40479	0.835079	0.51195	0.81427	1.95226	-0.294488	0.73664
TG(18:1_26:0)		1.93 (0.96 - 3.56)	3.95 (1.06 - 8.02)	0.489241	-0.186099	0.46679	0.772145		1.92 (1.02 - 3.89)	1.89 (1.43 - 2.27)	3.35 (1.05 - 15.05)	2.41 (0.85 - 3.12)	0.405231	0.976376	0.985677	0.255364	0.95493	1.7474	-0.560717	0.5604	1.2526	0.111898	0.99834	1.77279	-0.705092	0.52065	1.27081	-0.139717	0.98124	0.716841	0.602655	0.55794
TG(16:0_37:3)		0.82 (0.60 - 1.10)	1.01 (0.73 - 1.20)	0.809882	-0.164176	0.47399	0.77542		0.90 (0.54 - 1.11)	0.67 (0.58 - 0.79)	0.70 (0.62 - 1.46)	0.76 (0.62 - 1.04)	0.811622	1	0.741398	0.108308	0.97836	0.77192	-0.318313	0.79185	0.842952	-0.135207	0.99587	1.04117	-0.543289	0.75198	1.13698	-0.290328	0.95698	1.09202	0.203774	0.8939
TG(18:2_33:0)		1.61 (0.98 - 2.32)	1.70 (0.91 - 2.38)	0.948029	0.158253	0.47663	0.776525		1.53 (0.94 - 2.48)	1.69 (1.61 - 1.86)	1.23 (0.98 - 3.36)	1.65 (1.15 - 2.15)	0.954695	1	1.10294	-0.164201	0.99967	0.803922	-0.169408	0.99995	1.07843	-0.00309035	0.99873	0.728889	-0.020189	0.99998	0.977778	0.216887	1	1.34146	0.19456	0.99995
TG(16:1_34:0)		4.20 (2.59 - 6.59)	5.80 (2.40 - 9.64)	0.723276	-0.18899	0.47934	0.77963		4.47 (2.55 - 6.22)	4.42 (3.71 - 5.20)	3.44 (2.70 - 9.95)	3.88 (2.61 - 7.24)	0.688828	1	0.986592	-0.170721	0.9973	0.768715	-0.414812	0.78849	0.868156	-0.256614	0.91126	0.779162	-0.282683	0.95096	0.879955	-0.106048	0.99635	1.12936	0.122595	0.97225
TG(18:3_34:1)		17.25 (10.50 - 23.70)	15.80 (10.97 - 23.20)	1.09177	0.1695	0.48228	0.780729		18.20 (10.60 - 24.90)	16.05 (15.12 - 20.65)	11.36 (9.86 - 19.35)	17.85 (12.90 - 23.12)	0.846935	1	0.881868	-0.311474	0.98792	0.624034	0.0738664	0.88837	0.980769	0.076306	0.99602	0.707627	0.534656	0.85919	1.11215	0.48435	0.97158	1.57166	0.000677675	0.95365
TG(16:0_36:5)		6.14 (4.09 - 8.36)	5.19 (3.57 - 8.29)	1.18304	0.16023	0.48243	0.780729		6.50 (4.18 - 9.83)	6.89 (5.72 - 7.14)	4.19 (3.33 - 6.57)	5.62 (4.31 - 7.58)	0.654705	1	1.06077	-0.347703	0.97576	0.644979	0.276677	0.59525	0.865385	0.118299	0.99018	0.608029	0.849233	0.59639	0.815809	0.576622	0.94083	1.34173	-0.200191	0.77182
TG(18:2_30:1)		4.82 (2.77 - 6.84)	7.56 (3.08 - 9.41)	0.637284	-0.169125	0.4853	0.781732		4.30 (2.71 - 7.74)	5.31 (4.33 - 6.00)	3.54 (2.42 - 11.26)	5.39 (2.53 - 6.62)	0.77739	1	1.23605	-0.334007	0.944	0.824419	-0.187689	0.99984	1.25465	0.114077	0.99894	0.66698	0.150359	0.98054	1.01505	0.463206	0.92991	1.52186	0.295146	0.9985
TG(20:5_34:0)		0.65 (0.51 - 0.83)	0.83 (0.52 - 1.08)	0.787651	-0.161788	0.48867	0.782717		0.66 (0.53 - 0.83)	0.76 (0.50 - 0.81)	0.64 (0.43 - 0.73)	0.67 (0.54 - 0.97)	0.930445	1	1.15845	-0.114518	0.99903	0.978014	0.0960411	0.97755	1.01895	-0.137111	0.9531	0.844241	0.397373	0.97693	0.879581	-0.0266238	0.99766	1.04186	-0.313106	0.89392
TG(18:0_36:2)		14.95 (10.72 - 23.98)	18.80 (11.07 - 23.34)	0.795213	0.170714	0.48905	0.782717		17.65 (8.75 - 28.15)	11.55 (10.80 - 18.45)	14.50 (12.68 - 35.63)	14.95 (11.46 - 18.67)	0.468204	1	0.654391	-0.0589045	0.9999	0.82153	-0.594071	0.64047	0.847025	-0.177271	0.88702	1.25541	-0.754372	0.79212	1.29437	-0.147742	0.95893	1.03103	0.515102	0.9235
TG(17:2_36:2)		0.40 (0.25 - 0.59)	0.45 (0.31 - 0.62)	0.877851	-0.1627	0.50184	0.793628		0.43 (0.32 - 0.59)	0.33 (0.28 - 0.57)	0.48 (0.25 - 0.50)	0.29 (0.21 - 0.48)	0.847875	1	0.766279	-0.305613	0.97414	1.12558	0.0744968	0.99393	0.673256	0.0983754	0.85232	1.46889	0.432635	0.95283	0.878604	0.407659	0.81486	0.59814	0.0288854	0.99254
TG(16:1_36:2)		25.70 (16.15 - 37.30)	26.80 (15.78 - 36.95)	0.959063	0.161551	0.50537	0.797912		26.50 (16.40 - 38.00)	29.72 (25.52 - 34.04)	20.10 (17.75 - 35.17)	25.10 (15.85 - 36.60)	0.791536	1	1.1217	-0.374884	0.93628	0.758491	-0.183879	0.99896	0.94717	-0.202992	0.93336	0.676198	0.222756	0.98441	0.844407	0.145935	0.99774	1.24876	-0.0285488	0.99452
TG(22:4_34:2)		0.63 (0.44 - 0.96)	0.63 (0.41 - 1.02)	0.997143	0.156945	0.50872	0.79982		0.67 (0.41 - 1.03)	0.69 (0.59 - 0.94)	0.74 (0.54 - 0.90)	0.59 (0.56 - 0.68)	0.914267	1	1.02596	-0.218867	0.9956	1.09792	0.151171	0.92123	0.875371	0.00196973	0.99962	1.07014	0.754528	0.91557	0.853218	0.305182	0.99255	0.797297	-0.201202	0.95451
TG(20:3_34:3)		0.45 (0.33 - 0.65)	0.44 (0.31 - 0.60)	1.03332	0.153903	0.50971	0.79982		0.45 (0.31 - 0.72)	0.46 (0.43 - 0.57)	0.41 (0.34 - 0.63)	0.46 (0.30 - 0.55)	0.881964	1	1.01106	-0.297395	0.98955	0.90708	0.101215	0.91782	1.01217	0.0398099	0.99867	0.897155	0.652965	0.88937	1.00109	0.379565	0.98084	1.11585	-0.0673067	0.96038
TG(16:0_34:0)		16.90 (9.17 - 25.25)	24.50 (11.06 - 34.35)	0.689796	-0.165859	0.51316	0.802842		17.00 (7.77 - 24.15)	13.45 (12.72 - 16.20)	14.60 (13.25 - 50.20)	17.65 (9.17 - 26.12)	0.565093	1	0.791176	0.146739	0.97544	0.858824	-0.482144	0.60204	1.03824	-0.158035	0.96083	1.0855	-0.708957	0.60045	1.31227	-0.380271	0.90268	1.2089	0.369531	0.83937
TG(20:1_34:3)		0.38 (0.32 - 0.46)	0.36 (0.25 - 0.42)	1.03444	0.154956	0.52066	0.810192		0.36 (0.31 - 0.43)	0.39 (0.37 - 0.50)	0.45 (0.30 - 0.52)	0.37 (0.33 - 0.49)	0.630164	1	1.07083	-0.482911	0.90251	1.23889	-0.159884	1	1.01667	-0.272893	0.73852	1.15694	0.363956	0.94941	0.949416	0.184932	1	0.820628	-0.117668	0.91514
TG(17:1_36:4)		0.58 (0.44 - 0.76)	0.55 (0.38 - 0.76)	1.05566	0.142141	0.52884	0.81509		0.58 (0.41 - 0.72)	0.64 (0.57 - 0.71)	0.47 (0.44 - 0.66)	0.63 (0.44 - 0.77)	0.921663	1	1.10492	-0.255669	0.98935	0.815199	0.0727546	0.93352	1.09413	-0.0700962	0.98996	0.737788	0.488655	0.90266	0.990231	0.243325	0.99958	1.34216	-0.171612	0.8792
TG(20:4_34:0)		1.50 (0.93 - 2.09)	2.00 (1.12 - 2.46)	0.7475	-0.149669	0.53127	0.817529		1.52 (0.85 - 2.10)	1.68 (1.49 - 1.99)	1.57 (1.10 - 1.98)	1.40 (0.87 - 1.94)	0.847215	1	1.10855	-0.368188	0.896	1.03289	-0.0658294	0.99998	0.921053	-0.118325	0.99317	0.931751	0.554597	0.95258	0.830861	0.271048	0.96091	0.89172	-0.0625409	0.99907
TG(18:0_36:1)		3.21 (2.28 - 4.83)	3.65 (2.19 - 4.65)	0.878082	0.156605	0.5371	0.822502		3.33 (2.21 - 5.50)	2.49 (2.29 - 3.27)	3.66 (3.18 - 9.41)	2.79 (2.47 - 3.45)	0.324572	0.951816	0.747748	0.222785	0.93596	1.0991	-0.645795	0.42914	0.836336	-0.0660403	0.99069	1.46988	-0.91588	0.39332	1.11847	-0.35133	0.88656	0.760929	0.633968	0.62048
TG(20:4_33:2)		0.32 (0.19 - 0.53)	0.43 (0.29 - 0.61)	0.735209	-0.141222	0.53756	0.822502		0.41 (0.22 - 0.56)	0.23 (0.17 - 0.41)	0.29 (0.12 - 0.38)	0.27 (0.14 - 0.49)	0.505884	1	0.560533	0.220619	0.8645	0.70211	0.522562	0.53584	0.644068	0.290387	0.59898	1.25258	0.323291	0.98082	1.14903	0.0632385	0.99999	0.917332	-0.296087	0.97048
TG(16:1_34:1)		33.70 (20.38 - 52.73)	41.60 (26.35 - 57.56)	0.810096	-0.155786	0.53789	0.822502		32.20 (20.55 - 50.80)	39.65 (30.50 - 43.21)	28.50 (18.40 - 49.21)	32.00 (20.38 - 54.20)	0.67933	1	1.23137	-0.398233	0.92448	0.885093	-0.218737	0.98018	0.993789	-0.273412	0.88016	0.718789	0.235874	0.9969	0.807062	0.093708	0.99918	1.12281	-0.0684586	0.99941
TG(16:0_38:6)		2.29 (1.66 - 3.54)	3.04 (2.08 - 5.03)	0.751645	-0.14409	0.54169	0.822858		2.15 (1.58 - 3.87)	2.86 (2.30 - 3.44)	1.84 (1.31 - 2.38)	2.36 (1.88 - 2.95)	0.502976	1	1.33023	-0.513646	0.72179	0.855814	0.259488	0.78539	1.09767	0.0131734	0.99975	0.643357	1.00583	0.43316	0.825175	0.662705	0.73346	1.28261	-0.317972	0.85109
TG(18:1_38:6)		3.17 (2.17 - 4.83)	3.62 (2.58 - 5.36)	0.877072	0.14429	0.54602	0.822858		3.19 (2.17 - 5.38)	3.74 (2.82 - 4.77)	2.23 (1.75 - 2.83)	3.42 (2.46 - 4.32)	0.42242	0.979706	1.17241	-0.534018	0.71638	0.700515	0.352966	0.49769	1.07367	-0.0381287	0.97534	0.597498	1.04975	0.24919	0.915775	0.56388	0.88413	1.53268	-0.453067	0.40472
TG(20:3_32:2)		0.48 (0.34 - 0.61)	0.43 (0.29 - 0.59)	1.11152	0.130982	0.55613	0.82569		0.48 (0.32 - 0.61)	0.55 (0.44 - 0.67)	0.45 (0.27 - 0.59)	0.44 (0.34 - 0.59)	0.707407	1	1.13906	-0.429985	0.88916	0.9375	0.256915	0.79298	0.925139	0.0176917	0.9959	0.823045	0.786759	0.59931	0.812193	0.387903	0.95085	0.986815	-0.206533	0.75308
TG(16:1_32:2)		2.49 (1.86 - 3.38)	2.91 (2.00 - 4.17)	0.853952	-0.140545	0.56634	0.82854		2.29 (1.87 - 3.59)	2.88 (2.71 - 3.12)	2.13 (1.90 - 3.05)	2.55 (1.32 - 2.99)	0.781112	1	1.25546	-0.526706	0.8503	0.930131	-0.212364	0.98797	1.1126	-0.0772376	0.99983	0.74087	0.343663	0.97863	0.886212	0.298614	0.89469	1.19618	0.0847188	0.99443
TG(18:3_38:6)		0.41 (0.29 - 0.63)	0.45 (0.30 - 0.64)	0.922768	-0.146504	0.56766	0.82854		0.42 (0.28 - 0.67)	0.39 (0.24 - 0.48)	0.42 (0.30 - 0.52)	0.38 (0.29 - 0.51)	0.916885	1	0.927208	-0.0702918	0.99808	1.00477	0.135839	0.91203	0.906921	0.162172	0.92011	1.08366	0.319011	0.98535	0.978121	0.284725	0.99612	0.902613	0.0339155	0.99711
TG(17:1_38:7)		0.056 (0.033 - 0.13)	0.075 (0.048 - 0.12)	0.75133	-0.135023	0.5732	0.828694		0.061 (0.032 - 0.13)	0.048 (0.033 - 0.11)	0.098 (0.044 - 0.16)	0.052 (0.037 - 0.08)	0.99984	1	0.786885	-0.0211604	0.99886	1.61311	0.0116335	0.99784	0.856393	0.01491	0.92532	2.05	0.0301427	0.99446	1.08833	0.0460027	0.9952	0.530894	0.00199186	0.94229
TG(18:3_35:2)		0.57 (0.38 - 0.77)	0.59 (0.38 - 0.81)	0.954469	-0.158293	0.57383	0.828694		0.61 (0.43 - 0.84)	0.45 (0.44 - 0.69)	0.34 (0.29 - 0.73)	0.55 (0.38 - 0.66)	0.732282	1	0.738953	-0.193009	0.99999	0.556465	0.0290641	0.90058	0.907529	0.254563	0.77811	0.753045	0.281749	0.96265	1.22813	0.618876	0.94807	1.63088	0.281393	0.99999
TG(20:4_36:4)		1.30 (0.88 - 1.76)	1.15 (0.92 - 1.52)	1.12955	0.144225	0.57432	0.828694		1.26 (0.78 - 1.92)	1.64 (1.33 - 1.66)	1.28 (1.03 - 1.65)	1.26 (0.93 - 1.59)	0.491039	1	1.30159	-0.560535	0.66647	1.01587	0.194463	0.75172	1	-0.0308078	0.98944	0.780488	0.846329	0.36703	0.768293	0.658937	0.81925	0.984375	-0.289549	0.67994
TG(20:1_32:1)		0.72 (0.52 - 1.09)	0.91 (0.63 - 1.20)	0.789157	-0.125406	0.57487	0.828694		0.73 (0.49 - 1.13)	0.76 (0.57 - 0.95)	0.57 (0.48 - 1.07)	0.71 (0.54 - 1.03)	0.766457	1	1.03562	-0.23464	0.98694	0.779452	-0.289656	0.93626	0.978082	-0.263668	0.85714	0.752646	-0.0712821	0.99831	0.944444	-0.0562986	0.99829	1.25483	0.00108523	0.99999
TG(18:1_36:1)		35.00 (26.27 - 55.98)	44.60 (23.95 - 56.25)	0.784753	0.140253	0.57709	0.828694		37.30 (22.25 - 62.10)	27.50 (23.95 - 44.40)	39.00 (29.75 - 87.70)	34.50 (26.85 - 43.05)	0.435728	0.979706	0.737265	-0.0244487	0.99826	1.04558	-0.618706	0.59749	0.924933	-0.182065	0.92128	1.41818	-0.729713	0.71728	1.25455	-0.187442	0.949	0.884615	0.521037	0.87731
TG(16:0_34:4)		2.00 (1.25 - 2.69)	1.99 (1.64 - 3.23)	1.00251	-0.133272	0.57717	0.828694		2.02 (1.40 - 2.96)	2.08 (1.80 - 2.26)	1.22 (1.06 - 1.72)	2.16 (1.21 - 2.64)	0.791169	1	1.03218	-0.410196	0.93907	0.60396	0.112046	0.92446	1.07178	-0.0592715	0.99969	0.585132	0.658533	0.79798	1.03837	0.359736	0.96365	1.77459	-0.174775	0.92059
TG(18:2_34:4)		0.97 (0.65 - 1.54)	0.92 (0.68 - 1.23)	1.06175	0.12732	0.58267	0.828694		0.98 (0.63 - 1.82)	1.13 (0.89 - 1.31)	0.85 (0.62 - 1.14)	0.89 (0.63 - 1.32)	0.732953	1	1.15209	-0.238662	0.996	0.861648	0.297251	0.62243	0.908444	0.141781	0.97009	0.747903	0.771106	0.70905	0.788521	0.457371	0.96365	1.05431	-0.185234	0.84004
TG(16:0_38:4)		3.88 (2.52 - 5.33)	4.22 (2.88 - 5.75)	0.919431	0.122154	0.58461	0.828694		3.89 (2.52 - 5.50)	4.63 (3.85 - 4.84)	3.30 (2.39 - 5.53)	3.62 (2.52 - 5.31)	0.791122	1	1.19152	-0.372372	0.85976	0.848329	-0.0137542	0.99937	0.931877	-0.173218	0.91134	0.711974	0.646018	0.89286	0.782093	0.235858	0.98712	1.09848	-0.189578	0.95052
TG(16:0_36:2)		210.00 (127.25 - 285.00)	231.00 (147.00 - 269.00)	0.909091	0.123043	0.60041	0.835107		226.00 (114.00 - 288.00)	211.00 (142.00 - 241.75)	198.00 (144.75 - 374.92)	183.50 (136.00 - 274.25)	0.821842	1	0.933628	-0.146221	0.99949	0.876106	-0.299037	0.95837	0.811947	-0.192589	0.92642	0.938389	-0.229838	0.9921	0.869668	-0.0562396	0.99315	0.926768	0.133995	0.99989
TG(16:1_38:3)		0.62 (0.44 - 0.83)	0.69 (0.50 - 0.87)	0.901163	0.121561	0.60088	0.835107		0.61 (0.45 - 0.87)	0.67 (0.62 - 0.75)	0.81 (0.53 - 0.94)	0.61 (0.40 - 0.80)	0.784837	1	1.10479	-0.365057	0.91319	1.33862	-0.0768356	1	1.00825	-0.225532	0.88149	1.21166	0.349132	0.95862	0.912621	0.105659	0.99842	0.753201	-0.148606	0.96904
TG(20:5_34:1)		2.47 (1.48 - 3.95)	3.33 (2.38 - 4.88)	0.742985	-0.121456	0.60112	0.835107		2.76 (1.64 - 3.94)	2.63 (2.01 - 3.60)	1.16 (1.06 - 1.47)	2.15 (1.70 - 4.01)	0.383116	0.966555	0.952899	-0.483557	0.72424	0.42029	0.443574	0.52567	0.778986	0.0308379	0.99998	0.441065	1.17578	0.26867	0.81749	0.59111	0.75296	1.85345	-0.493608	0.60833
TG(18:1_31:0)		3.71 (3.18 - 4.84)	3.79 (2.46 - 5.56)	0.977573	0.131305	0.60179	0.835107		3.54 (2.83 - 4.88)	3.38 (3.26 - 3.79)	3.79 (3.44 - 7.45)	4.06 (3.36 - 4.74)	0.361906	0.961787	0.953456	0.131176	0.95553	1.06911	-0.633082	0.53896	1.14528	-0.0439126	0.99272	1.1213	-0.770654	0.50621	1.20118	-0.225288	0.91738	1.07124	0.639605	0.71326
TG(17:1_34:2)		1.86 (1.19 - 2.60)	1.70 (1.28 - 2.55)	1.09143	0.11933	0.60344	0.835107		1.85 (1.18 - 2.64)	1.99 (1.88 - 2.13)	1.23 (1.10 - 2.29)	1.85 (1.25 - 2.52)	0.85597	1	1.07547	-0.374766	0.94599	0.665229	-0.00219626	0.98296	0.997305	-0.121176	0.9765	0.618546	0.483916	0.89475	0.927318	0.238023	0.99346	1.49919	-0.116968	0.93148
TG(18:1_32:3)		2.45 (1.51 - 3.00)	2.33 (1.24 - 3.88)	1.05169	0.123102	0.60761	0.83805		2.43 (1.47 - 3.58)	2.62 (2.43 - 2.83)	1.55 (1.48 - 2.43)	2.51 (2.22 - 2.92)	0.818098	1	1.07819	-0.368542	0.97199	0.63786	-0.102948	0.98763	1.03311	0.0762828	0.99983	0.591603	0.283995	0.93585	0.958186	0.492171	0.96878	1.61964	0.180625	0.99428
TG(18:1_33:1)		12.05 (7.74 - 16.35)	13.70 (7.65 - 17.35)	0.879562	0.118898	0.61895	0.844241		11.10 (6.98 - 17.75)	12.30 (10.85 - 12.93)	13.30 (8.73 - 18.29)	12.05 (9.50 - 16.22)	0.628642	1	1.10811	-0.218691	0.99562	1.1982	-0.457483	0.83113	1.08559	-0.213537	0.87799	1.0813	-0.340581	0.97057	0.979675	0.00159103	0.99531	0.906015	0.28241	0.99012
TG(16:0_28:2)		0.77 (0.51 - 1.22)	1.08 (0.68 - 1.84)	0.713889	-0.115655	0.62643	0.849523		0.75 (0.51 - 1.19)	0.88 (0.63 - 0.93)	1.00 (0.57 - 2.88)	0.76 (0.52 - 1.25)	0.484826	1	1.18249	0.25694	0.95127	1.33155	-0.552847	0.56053	1.00936	-0.122396	0.9425	1.12606	-0.674296	0.51358	0.85359	-0.355958	0.83789	0.758032	0.378624	0.83231
TG(18:1_32:0)		65.00 (40.40 - 109.75)	86.10 (48.15 - 122.23)	0.754936	-0.114964	0.63655	0.853711		69.60 (35.05 - 113.50)	61.10 (60.35 - 67.17)	72.20 (45.50 - 166.50)	61.83 (40.40 - 92.12)	0.771619	1	0.877874	-0.0159228	0.99931	1.03736	-0.378747	0.79716	0.88837	-0.145949	0.98	1.18167	-0.515352	0.86662	1.01196	-0.169427	0.98519	0.856379	0.282265	0.93336
TG(16:0_33:2)		1.82 (1.30 - 2.64)	2.00 (1.12 - 3.06)	0.91125	0.108595	0.63723	0.853711		1.81 (1.27 - 2.50)	2.19 (1.92 - 2.32)	1.73 (1.52 - 2.95)	2.26 (1.20 - 2.89)	0.827859	1	1.21133	-0.249747	0.99479	0.955801	-0.312126	0.97703	1.25138	-0.148839	0.93238	0.789054	-0.101146	0.99955	1.03307	0.0946503	0.99914	1.30925	0.160778	1
TG(18:2_30:0)		7.50 (4.70 - 12.33)	11.90 (7.19 - 16.05)	0.629832	-0.109071	0.63963	0.853711		7.45 (4.98 - 12.10)	8.17 (7.63 - 8.95)	7.34 (4.27 - 20.26)	7.04 (4.44 - 12.40)	0.847044	1	1.09664	-0.210026	0.99067	0.985235	-0.263394	0.97948	0.944295	0.0696302	1	0.898409	-0.0794186	0.99994	0.861077	0.304119	0.99133	0.958447	0.335641	0.98187
TG(16:0_38:7)		0.89 (0.72 - 1.32)	1.20 (0.80 - 1.89)	0.743287	-0.117921	0.64104	0.853711		0.98 (0.76 - 1.52)	0.71 (0.68 - 0.86)	0.72 (0.66 - 0.79)	0.83 (0.74 - 1.15)	0.922431	1	0.722904	-0.124749	1	0.738306	0.232052	0.78679	0.850204	0.0403002	0.99902	1.02131	0.489786	0.89458	1.1761	0.182666	0.99959	1.15156	-0.219841	0.86716
TG(18:0_34:3)		1.71 (1.28 - 2.52)	2.09 (1.23 - 2.52)	0.814728	0.109533	0.64467	0.853711		1.75 (1.10 - 2.71)	1.71 (1.47 - 2.25)	1.31 (1.21 - 2.53)	1.78 (1.35 - 2.34)	0.807082	1	0.974286	-0.285587	0.98648	0.748571	-0.258436	0.99849	1.01518	-0.194975	0.85057	0.768328	0.0271126	0.99883	1.04197	0.0904894	0.99814	1.35615	0.0646915	0.98281
TG(20:2_34:3)		0.43 (0.24 - 0.55)	0.50 (0.32 - 0.63)	0.860442	-0.106382	0.64971	0.855608		0.46 (0.26 - 0.59)	0.32 (0.24 - 0.52)	0.45 (0.27 - 0.58)	0.36 (0.27 - 0.47)	0.996956	1	0.69256	-0.03888	0.9996	0.976585	0.0742204	0.99462	0.792123	0.000610282	0.99266	1.41011	0.15767	0.99963	1.14376	0.0487074	0.99988	0.811115	-0.0901743	0.99995
TG(17:0_32:1)		1.54 (1.10 - 2.07)	1.84 (1.04 - 2.82)	0.836957	-0.123387	0.65273	0.855608		1.62 (1.07 - 2.15)	1.66 (1.61 - 1.73)	1.55 (1.16 - 2.03)	1.31 (1.02 - 2.01)	0.944501	1	1.02315	-0.0516174	0.99997	0.95679	-0.0464384	0.99999	0.805556	0.144896	0.90636	0.935143	0.00464104	1	0.78733	0.202078	0.98269	0.841935	0.186117	0.97816
TG(22:5_32:0)		1.08 (0.87 - 1.40)	1.24 (0.91 - 1.73)	0.866935	-0.111959	0.654	0.855608		1.15 (0.87 - 1.47)	1.28 (1.08 - 1.41)	0.99 (0.78 - 1.23)	1.08 (0.87 - 1.38)	0.422278	0.979706	1.11304	-0.450655	0.72915	0.86087	0.43376	0.61636	0.934783	0.0163132	0.9998	0.773438	1.16171	0.32332	0.839844	0.57483	0.74232	1.08586	-0.491007	0.7077
TG(16:0_34:1)		97.60 (61.23 - 171.75)	130.00 (78.60 - 177.12)	0.750769	-0.10692	0.65772	0.856091		102.00 (55.55 - 180.00)	94.75 (93.40 - 104.05)	115.00 (67.25 - 252.00)	93.15 (61.23 - 143.50)	0.778237	1	0.928922	-0.0406296	0.99986	1.12745	-0.370679	0.80845	0.913235	-0.157595	0.97413	1.21372	-0.492953	0.89046	0.983113	-0.152026	0.98818	0.81	0.259781	0.9458
TG(20:5_34:2)		1.25 (0.74 - 1.85)	1.41 (1.02 - 2.32)	0.882979	-0.0900901	0.66408	0.860286		1.34 (0.81 - 2.19)	1.64 (1.05 - 1.74)	0.60 (0.56 - 0.78)	1.07 (0.72 - 1.51)	0.374162	0.966555	1.22388	-0.471547	0.734	0.446691	0.465787	0.53095	0.802239	0.0617069	0.99692	0.36498	1.32266	0.27758	0.655488	0.598375	0.70299	1.79596	-0.469516	0.67936
TG(18:0_32:2)		1.31 (0.79 - 2.35)	1.93 (0.88 - 3.02)	0.676166	-0.0918928	0.66938	0.860286		1.22 (0.72 - 2.16)	1.61 (1.30 - 2.00)	1.86 (1.02 - 4.38)	1.56 (0.84 - 2.58)	0.563484	1	1.32377	-0.130109	0.99744	1.52869	-0.548637	0.62493	1.27869	-0.198083	0.85526	1.1548	-0.48535	0.88128	0.965944	-0.0826021	0.99027	0.836461	0.339013	0.93119
TG(18:1_34:1)		377.50 (227.00 - 521.00)	423.00 (264.50 - 497.00)	0.892435	0.0993224	0.67561	0.863993		407.00 (201.50 - 533.50)	370.50 (251.75 - 421.38)	370.00 (253.50 - 671.86)	323.50 (242.75 - 484.25)	0.804701	1	0.910319	-0.116695	0.99996	0.909091	-0.329631	0.93625	0.79484	-0.188237	0.93643	0.99865	-0.308269	0.97901	0.873144	-0.0862153	0.98963	0.874324	0.176479	0.99838
TG(17:0_34:3)		0.65 (0.50 - 0.93)	0.96 (0.57 - 1.08)	0.678683	-0.10298	0.6763	0.863993		0.65 (0.50 - 1.07)	0.63 (0.53 - 0.83)	0.90 (0.50 - 0.98)	0.66 (0.56 - 0.82)	0.883021	1	0.982198	-0.0651365	1	1.39861	-0.316681	0.93742	1.02322	0.000862104	0.99997	1.42396	-0.291836	0.97239	1.04177	0.0686348	0.99999	0.731599	0.31326	0.95691
TG(18:1_32:1)		77.30 (50.40 - 114.50)	102.00 (61.91 - 137.38)	0.757843	-0.104191	0.67803	0.863993		73.60 (45.70 - 118.00)	90.25 (68.55 - 100.62)	64.80 (50.90 - 116.36)	77.70 (51.58 - 114.50)	0.751165	1	1.22622	-0.349385	0.94885	0.880435	-0.321881	0.94272	1.05571	-0.18413	0.94088	0.718006	0.0188864	1	0.860942	0.148467	0.99857	1.19907	0.12531	0.99867
TG(20:1_34:2)		1.61 (0.90 - 2.27)	1.63 (0.87 - 2.02)	0.98773	0.0877693	0.68371	0.866425		1.62 (0.78 - 2.19)	1.66 (1.36 - 2.04)	1.23 (0.96 - 3.26)	1.61 (1.08 - 2.21)	0.654494	1	1.02778	-0.344859	0.91429	0.758642	-0.238607	0.96554	0.996914	-0.300785	0.7549	0.738138	0.129283	0.99829	0.96997	0.0367134	1	1.31408	-0.0670485	0.99707
TG(18:2_32:0)		27.40 (15.57 - 40.48)	30.00 (17.50 - 42.11)	0.913333	0.0885625	0.68741	0.868373		28.50 (14.35 - 40.80)	27.65 (25.60 - 30.68)	19.50 (17.62 - 53.10)	22.35 (15.47 - 38.27)	0.948151	1	0.970175	-0.190079	0.99564	0.684211	-0.171211	0.99393	0.784211	-0.0499854	0.99883	0.705244	0.0216957	1	0.808318	0.191322	0.9993	1.14615	0.154086	0.99895
TG(17:0_34:2)		1.73 (1.45 - 2.40)	2.04 (1.38 - 2.62)	0.85049	0.091634	0.69041	0.868373		1.65 (1.42 - 2.50)	1.96 (1.66 - 2.21)	1.73 (1.64 - 2.49)	2.03 (1.39 - 2.55)	0.763169	1	1.18788	-0.14056	1	1.04848	-0.369334	0.95301	1.23243	-0.203812	0.88761	0.882653	-0.34641	0.98106	1.03751	-0.0797928	0.97312	1.17544	0.163404	1
TG(18:3_32:1)		3.50 (2.51 - 4.54)	4.21 (2.77 - 6.03)	0.831354	-0.0964436	0.69449	0.872292		3.65 (2.20 - 5.23)	3.83 (3.42 - 4.25)	2.55 (2.31 - 2.66)	3.90 (2.75 - 4.42)	0.760413	1	1.04795	-0.463208	0.91932	0.69863	0.000940476	0.969	1.06849	0.0315347	0.99953	0.666667	0.51354	0.83691	1.01961	0.509779	0.91181	1.52941	0.0300595	0.98555
TG(16:0_35:1)		3.19 (2.08 - 4.91)	4.55 (2.37 - 6.20)	0.700549	-0.0903943	0.70749	0.879603		3.09 (2.00 - 5.17)	3.12 (3.01 - 3.20)	3.43 (2.76 - 7.33)	4.05 (2.08 - 4.83)	0.741655	1	1.00809	0.0265454	0.9942	1.11003	-0.404577	0.8099	1.30986	-0.130909	0.97488	1.10112	-0.531947	0.8268	1.29934	-0.196297	0.96105	1.18002	0.308201	0.94574
TG(16:1_38:5)		0.71 (0.53 - 0.93)	0.85 (0.64 - 1.07)	0.842922	-0.0872141	0.7085	0.879737		0.79 (0.48 - 0.92)	0.74 (0.68 - 1.04)	0.46 (0.45 - 0.68)	0.71 (0.56 - 0.92)	0.410057	0.979706	0.944797	-0.587453	0.74469	0.583677	0.215627	0.80684	0.905152	-0.225793	0.90136	0.617781	1.07497	0.46929	0.958039	0.368663	0.95328	1.55078	-0.463457	0.58764
TG(18:1_36:6)		0.84 (0.59 - 1.01)	0.78 (0.54 - 1.05)	1.07024	-0.101309	0.71542	0.884584		0.90 (0.64 - 1.03)	0.68 (0.49 - 0.83)	0.59 (0.40 - 0.85)	0.78 (0.65 - 0.94)	0.950256	1	0.758065	-0.182213	0.99999	0.660734	0.128781	0.81547	0.862625	0.0487782	0.99934	0.871607	0.350648	0.92323	1.13793	0.242176	0.99996	1.30556	-0.0819584	0.88378
TG(20:4_34:2)		4.55 (3.22 - 6.49)	5.01 (2.99 - 7.02)	0.909182	0.0895374	0.71855	0.884682		4.49 (3.12 - 7.14)	5.74 (5.57 - 6.44)	5.01 (3.48 - 5.39)	4.43 (2.98 - 5.95)	0.435228	0.979706	1.2784	-0.553976	0.68884	1.11581	0.293758	0.64855	0.985523	0.0309713	0.99998	0.872822	1.11563	0.31568	0.770906	0.698342	0.72035	0.883234	-0.316984	0.72012
TG(14:0_34:3)		2.12 (1.36 - 3.10)	2.56 (1.63 - 3.81)	0.826172	-0.0836967	0.71926	0.884682		2.13 (1.30 - 3.21)	2.63 (2.06 - 3.08)	1.62 (1.34 - 2.47)	2.28 (1.40 - 3.00)	0.793657	1	1.23709	-0.449058	0.89782	0.760563	-0.117712	0.9997	1.07042	0.0101714	0.99967	0.614801	0.363074	0.92582	0.865275	0.443328	0.93486	1.40741	0.11875	0.99882
TG(18:3_34:0)		2.27 (1.44 - 2.91)	2.29 (1.53 - 3.33)	0.99345	0.0859638	0.71938	0.884682		2.28 (1.45 - 3.38)	2.14 (1.93 - 2.35)	1.86 (1.28 - 2.24)	2.29 (1.44 - 2.60)	0.898248	1	0.940789	-0.225364	0.99768	0.817894	0.0697162	0.93042	1.00658	0.11278	0.98402	0.86937	0.385197	0.93397	1.06993	0.435819	0.97963	1.2307	0.0464813	0.98781
TG(14:0_36:1)		3.98 (2.86 - 6.19)	6.38 (2.92 - 8.62)	0.623433	-0.0851461	0.72321	0.886155		3.78 (2.54 - 6.26)	4.46 (3.63 - 5.50)	4.18 (3.44 - 14.68)	4.69 (2.86 - 6.27)	0.527488	1	1.17989	-0.0854489	0.99993	1.10714	-0.578445	0.60165	1.23942	-0.105103	0.95116	0.938341	-0.537382	0.81903	1.05045	-0.0271392	0.99321	1.11947	0.471502	0.8513
TG(20:4_36:5)		0.49 (0.31 - 0.64)	0.39 (0.25 - 0.69)	1.24936	0.0918656	0.73271	0.89155		0.44 (0.30 - 0.77)	0.45 (0.36 - 0.51)	0.48 (0.28 - 0.56)	0.54 (0.39 - 0.60)	0.875171	1	1.01966	-0.262907	0.99115	1.08989	0.1508	0.80355	1.20337	-0.0430983	0.98543	1.06887	0.528756	0.80643	1.18017	0.344602	0.99991	1.10412	-0.265318	0.71833
TG(16:1_36:5)		1.02 (0.60 - 1.58)	0.95 (0.56 - 1.54)	1.06918	0.0755676	0.74692	0.896494		1.09 (0.56 - 1.63)	0.94 (0.81 - 1.95)	0.84 (0.47 - 1.20)	1.03 (0.73 - 1.51)	0.626861	1	0.865596	-0.476589	0.89401	0.766055	0.205505	0.72213	0.943988	-0.0508112	0.9946	0.885003	0.814971	0.54726	1.09056	0.475703	0.95695	1.23227	-0.288984	0.67613
TG(22:6_34:1)		7.60 (4.45 - 12.25)	9.36 (4.86 - 17.47)	0.811676	-0.0748635	0.75222	0.899511		8.57 (4.62 - 14.15)	8.08 (4.14 - 12.45)	5.28 (2.96 - 5.81)	8.25 (5.13 - 10.62)	0.510717	1	0.943407	-0.426807	0.85207	0.616103	0.384729	0.52762	0.963244	-0.0142864	0.99757	0.653061	0.847947	0.36432	1.02103	0.469248	0.92069	1.56345	-0.469318	0.51874
TG(20:2_36:5)		0.13 (0.081 - 0.19)	0.14 (0.083 - 0.19)	0.906494	0.0742569	0.75768	0.902708		0.14 (0.092 - 0.20)	0.088 (0.068 - 0.17)	0.11 (0.091 - 0.21)	0.12 (0.078 - 0.15)	0.972943	1	0.650735	-0.0747612	0.99999	0.823529	-0.093607	0.9941	0.888105	0.0943983	0.94876	1.26554	-0.0166873	0.99645	1.36477	0.182365	0.99095	1.07841	0.190768	0.9374
TG(20:1_34:1)		2.62 (1.82 - 3.75)	3.45 (2.09 - 4.34)	0.757971	-0.0692389	0.76063	0.90511		2.58 (1.79 - 3.83)	2.82 (1.80 - 3.23)	2.37 (1.98 - 5.20)	2.62 (1.86 - 3.38)	0.70857	1	1.09109	-0.172691	0.98778	0.918605	-0.351479	0.80576	1.01357	-0.264263	0.88908	0.841918	-0.216007	0.97741	0.928952	-0.103777	0.9992	1.10338	0.100658	0.98288
TG(18:2_32:1)		28.45 (17.10 - 41.40)	30.21 (18.36 - 39.60)	0.941639	0.0691861	0.76185	0.905457		28.40 (15.60 - 40.60)	34.42 (29.50 - 43.14)	20.90 (19.65 - 41.25)	30.87 (20.17 - 35.70)	0.707983	1	1.21215	-0.513496	0.80828	0.735915	-0.0785739	0.99828	1.08683	-0.0592922	0.99172	0.607117	0.608961	0.84077	0.896617	0.499609	0.91241	1.47684	0.0199176	0.98652
TG(16:1_33:1)		2.65 (1.96 - 3.42)	2.38 (1.93 - 3.46)	1.11345	-0.0752364	0.76422	0.907165		2.71 (2.08 - 3.51)	2.85 (2.77 - 2.94)	2.02 (1.67 - 2.72)	2.42 (1.87 - 3.47)	0.838685	1	1.05166	-0.414418	0.91229	0.745387	0.0554006	0.99626	0.892989	-0.0957821	0.99989	0.708772	0.484408	0.90421	0.849123	0.274907	0.94034	1.19802	-0.133007	0.99476
TG(20:5_36:2)		1.40 (0.86 - 2.21)	1.44 (0.89 - 2.34)	0.975694	0.0573125	0.79558	0.916301		1.48 (0.94 - 2.34)	1.39 (0.99 - 1.97)	0.96 (0.65 - 1.09)	1.27 (0.86 - 2.21)	0.546763	1	0.939189	-0.44731	0.81328	0.648649	0.381226	0.57756	0.858108	0.0136733	0.99931	0.690647	1.06055	0.36236	0.913669	0.43311	0.87761	1.32292	-0.35444	0.59084
TG(14:0_38:5)		0.57 (0.35 - 0.82)	0.64 (0.51 - 0.83)	0.890723	-0.0496692	0.81503	0.927227		0.57 (0.35 - 0.94)	0.64 (0.37 - 0.81)	0.66 (0.45 - 0.78)	0.56 (0.39 - 0.70)	0.985347	1	1.12191	-0.0815177	0.99957	1.16961	-0.00513309	0.99852	0.986749	0.0765332	0.99897	1.04252	0.10792	0.99707	0.879528	0.19347	0.99776	0.843656	0.109869	0.99993
TG(16:0_40:7)		2.84 (1.82 - 4.38)	3.59 (2.32 - 4.90)	0.792479	0.0529917	0.81515	0.927227		3.13 (1.65 - 4.88)	3.33 (2.12 - 4.25)	1.99 (1.22 - 2.56)	2.88 (2.26 - 3.76)	0.525454	1	1.0623	-0.412137	0.86613	0.635783	0.360156	0.54213	0.920128	-0.0430767	0.99213	0.598496	1.03051	0.38726	0.866165	0.474715	0.94642	1.44724	-0.519206	0.4955
TG(20:1_32:2)		0.48 (0.34 - 0.66)	0.52 (0.37 - 0.68)	0.918582	-0.0519127	0.81749	0.927227		0.56 (0.33 - 0.69)	0.45 (0.44 - 0.65)	0.46 (0.36 - 0.70)	0.43 (0.34 - 0.55)	0.934094	1	0.81982	-0.260799	0.97287	0.825225	0.0301034	0.99762	0.769369	-0.0642008	0.99999	1.00659	0.311614	0.96355	0.938462	0.232192	0.98075	0.932314	-0.106837	0.99744
TG(20:3_32:0)		1.16 (0.77 - 1.47)	1.27 (0.72 - 1.85)	0.917323	-0.0594059	0.81757	0.927227		1.18 (0.84 - 1.52)	1.23 (1.13 - 1.35)	1.21 (0.87 - 1.41)	0.99 (0.73 - 1.33)	0.979544	1	1.04237	-0.163543	0.99418	1.02542	-0.00263392	0.9996	0.840678	0.048653	0.99276	0.98374	0.237311	0.99251	0.806504	0.198424	0.97783	0.819835	0.0496848	0.99982
TG(17:1_36:5)		0.30 (0.20 - 0.43)	0.37 (0.23 - 0.46)	0.8	-0.0546907	0.81837	0.927227		0.30 (0.21 - 0.41)	0.28 (0.21 - 0.35)	0.29 (0.19 - 0.47)	0.30 (0.21 - 0.43)	0.927887	1	0.923077	-0.140017	0.99962	0.979933	0.0902892	0.97635	0.996656	-0.1453	0.96312	1.06159	0.276076	0.98063	1.07971	-0.00476144	0.99731	1.01706	-0.260179	0.90192
TG(20:3_34:1)		3.76 (2.82 - 5.06)	4.69 (2.43 - 6.99)	0.801173	-0.0562613	0.82829	0.931087		3.77 (2.77 - 5.14)	3.90 (3.23 - 4.82)	3.73 (2.92 - 4.80)	3.37 (2.52 - 4.67)	0.88519	1	1.03311	-0.330725	0.89617	0.988611	-0.10414	0.99855	0.891391	-0.113139	0.98755	0.956925	0.373348	0.97217	0.862821	0.212474	0.96876	0.90166	-0.0169001	0.99991
TG(17:0_34:1)		2.91 (2.14 - 4.29)	3.89 (2.34 - 5.35)	0.748715	-0.0513907	0.82903	0.931087		2.74 (1.95 - 4.33)	2.84 (2.66 - 3.00)	3.25 (2.89 - 5.87)	3.57 (2.25 - 4.31)	0.556938	1	1.0365	0.0456387	0.98787	1.18613	-0.499604	0.74106	1.30327	-0.215732	0.85559	1.14437	-0.648477	0.74617	1.25739	-0.312122	0.8608	1.09876	0.313862	0.97385
TG(22:5_32:1)		0.74 (0.56 - 1.07)	0.87 (0.58 - 1.30)	0.855473	0.0485113	0.82944	0.931087		0.74 (0.61 - 1.06)	0.91 (0.66 - 1.17)	0.61 (0.48 - 0.73)	0.80 (0.54 - 1.12)	0.603907	1	1.23275	-0.571327	0.73917	0.829499	0.088898	0.92812	1.08525	-0.119948	0.94059	0.672887	0.847705	0.59515	0.880351	0.415818	0.9308	1.30832	-0.20438	0.78987
TG(16:0_33:1)		4.50 (3.08 - 6.62)	6.44 (2.29 - 7.81)	0.697981	0.0512128	0.83764	0.932303		4.42 (2.92 - 6.39)	4.54 (4.45 - 4.71)	4.46 (4.25 - 9.32)	4.84 (2.98 - 6.83)	0.620531	1	1.02828	-0.0337693	0.9982	1.00905	-0.502468	0.73302	1.09551	-0.123454	0.95604	0.981298	-0.56126	0.80783	1.06538	-0.111822	0.9657	1.08569	0.408843	0.92496
TG(17:2_38:7)		0.13 (0.097 - 0.20)	0.11 (0.078 - 0.21)	1.18056	-0.0559667	0.84884	0.932303		0.12 (0.088 - 0.20)	0.13 (0.11 - 0.19)	0.14 (0.092 - 0.24)	0.14 (0.10 - 0.18)	0.750898	1	1.02823	-0.152391	0.99903	1.15333	-0.036231	0.99963	1.11694	-0.316437	0.91898	1.12167	0.107216	0.99998	1.08627	-0.192428	0.99399	0.96844	-0.290345	0.98896
TG(16:0_35:2)		4.64 (3.04 - 6.56)	5.96 (3.57 - 7.36)	0.778523	-0.0427873	0.85716	0.932303		4.63 (3.02 - 6.55)	5.00 (4.54 - 5.50)	4.48 (2.98 - 7.22)	5.12 (3.08 - 6.63)	0.792234	1	1.07883	-0.329859	0.96519	0.967603	-0.270282	0.975	1.10583	-0.172143	0.96033	0.896897	0.0667444	0.99991	1.02503	0.166378	0.99901	1.14286	0.10261	0.99987
TG(17:1_32:1)		1.21 (0.96 - 1.50)	1.25 (0.91 - 1.72)	0.964	-0.0420557	0.86207	0.932303		1.26 (0.96 - 1.52)	1.21 (1.00 - 1.35)	1.28 (1.18 - 1.49)	1.04 (0.86 - 1.68)	0.498435	1	0.956349	-0.0507995	0.99999	1.01587	-0.634929	0.484	0.829365	-0.166739	0.98121	1.06224	-0.622585	0.702	0.86722	-0.119075	0.99389	0.816406	0.381078	0.70458
TG(18:0_34:2)		8.69 (5.14 - 12.78)	10.95 (5.41 - 15.40)	0.793057	0.0391198	0.86307	0.932303		8.91 (4.53 - 13.65)	7.96 (6.71 - 9.85)	6.92 (5.69 - 18.53)	8.72 (5.17 - 11.07)	0.789364	1	0.893939	-0.174429	0.99397	0.776655	-0.337048	0.91049	0.978836	-0.181228	0.89988	0.868801	-0.275751	0.99172	1.09497	-0.0105866	0.99795	1.26032	0.19256	0.99828
TG(16:0_35:3)		1.67 (1.11 - 2.26)	1.91 (0.98 - 2.39)	0.874346	0.0396004	0.86317	0.932303		1.64 (0.95 - 2.46)	1.82 (1.67 - 1.90)	1.40 (1.06 - 2.45)	1.62 (1.21 - 2.15)	0.866107	1	1.1128	-0.355095	0.95369	0.853659	-0.102021	0.99972	0.990854	-0.0843555	0.99392	0.767123	0.363522	0.96362	0.890411	0.337823	0.98761	1.16071	0.0228517	0.9945
TG(16:0_38:2)		2.81 (1.79 - 3.86)	3.27 (2.19 - 4.14)	0.859327	-0.0370716	0.86617	0.933762		2.82 (1.70 - 3.75)	2.78 (1.96 - 3.54)	2.62 (2.04 - 5.16)	2.83 (1.87 - 3.84)	0.612722	1	0.984043	-0.280506	0.9331	0.929078	-0.378368	0.77641	1.00177	-0.297426	0.81242	0.944144	-0.134066	0.99546	1.01802	-0.0265715	1	1.07824	0.0880953	0.98941
TG(16:0_34:2)		75.40 (44.95 - 115.50)	82.30 (53.62 - 106.98)	0.91616	-0.0353049	0.88124	0.940825		72.50 (41.25 - 118.50)	79.35 (74.70 - 86.44)	53.10 (44.02 - 130.94)	78.35 (43.87 - 118.75)	0.815756	1	1.09448	-0.340347	0.94665	0.732414	-0.168404	0.99248	1.08069	-0.184238	0.95947	0.669187	0.271106	0.9958	0.987398	0.167884	0.99671	1.47552	-0.0204414	0.99991
TG(16:0_34:3)		19.95 (11.20 - 28.06)	18.60 (14.25 - 25.28)	1.07258	0.0346018	0.88245	0.940825		19.90 (11.20 - 28.70)	21.20 (20.12 - 24.45)	11.00 (10.65 - 23.17)	17.35 (13.04 - 27.75)	0.674105	1	1.06533	-0.523407	0.82082	0.552764	0.0192496	0.98769	0.871859	-0.124007	0.9861	0.518868	0.762634	0.79047	0.818396	0.419988	0.93122	1.57727	-0.150528	0.95368
TG(17:2_36:3)		0.42 (0.32 - 0.57)	0.48 (0.25 - 0.67)	0.878631	0.0396216	0.88422	0.940825		0.46 (0.32 - 0.58)	0.32 (0.29 - 0.40)	0.38 (0.37 - 0.74)	0.41 (0.29 - 0.50)	0.711186	1	0.691398	0.085286	0.93396	0.825806	-0.434634	0.90094	0.882796	-0.0739414	0.99935	1.1944	-0.799476	0.7638	1.27683	-0.188672	0.92377	1.06901	0.412029	0.94425
TG(16:1_34:2)		18.80 (12.00 - 27.00)	20.00 (14.46 - 27.55)	0.94	-0.034719	0.88622	0.940825		17.30 (12.00 - 26.85)	21.25 (19.40 - 23.40)	11.10 (9.73 - 22.90)	18.55 (12.57 - 27.57)	0.511845	1	1.22832	-0.618026	0.71815	0.641618	-0.0255647	0.99878	1.07225	-0.257197	0.88578	0.522353	0.730271	0.78245	0.872941	0.308427	0.94858	1.67117	-0.223569	0.93056
TG(18:1_32:2)		20.27 (13.75 - 25.80)	24.14 (13.32 - 30.80)	0.839953	0.0335184	0.88692	0.940825		17.60 (11.20 - 28.80)	23.70 (21.20 - 26.20)	15.80 (14.50 - 29.79)	21.00 (13.75 - 25.26)	0.765921	1	1.34659	-0.450965	0.87066	0.897727	-0.211458	0.99889	1.19318	-0.0644733	0.98565	0.666667	0.311466	0.96015	0.886076	0.391323	0.95858	1.32911	0.142861	0.99976
TG(14:0_35:1)		1.23 (0.84 - 1.56)	1.30 (0.81 - 1.78)	0.946154	0.0364388	0.88753	0.940825		1.22 (0.81 - 1.63)	1.17 (1.06 - 1.34)	1.25 (1.04 - 2.36)	1.15 (0.76 - 1.63)	0.555521	1	0.959016	0.070404	0.99114	1.02459	-0.526326	0.73767	0.946721	0.0104353	0.9981	1.06838	-0.5462	0.75867	0.987179	-0.0647928	0.98142	0.924	0.503657	0.84023
TG(16:1_38:4)		0.69 (0.51 - 0.84)	0.72 (0.50 - 1.07)	0.953631	0.0302986	0.89642	0.946113		0.66 (0.49 - 0.87)	0.75 (0.62 - 0.78)	0.54 (0.37 - 0.83)	0.70 (0.56 - 0.78)	0.438531	0.979706	1.1434	-0.569879	0.77942	0.813544	0.18603	0.89469	1.06449	-0.268239	0.82325	0.711514	0.914415	0.58693	0.930989	0.26419	0.98402	1.30846	-0.430303	0.62738
TG(20:1_32:3)		0.31 (0.23 - 0.48)	0.35 (0.28 - 0.46)	0.881935	0.0236261	0.91388	0.958295		0.34 (0.24 - 0.50)	0.24 (0.22 - 0.46)	0.35 (0.22 - 0.42)	0.29 (0.24 - 0.38)	0.660139	1	0.703869	-0.0681732	0.99962	1.04464	0.286984	0.7155	0.864583	0.316344	0.70739	1.48414	0.325966	0.89624	1.22833	0.432242	0.9452	0.827635	0.00487791	0.99145
TG(16:0_38:5)		4.45 (2.87 - 5.21)	5.26 (3.22 - 6.25)	0.845302	0.0239011	0.92008	0.962713		4.49 (2.94 - 5.82)	4.92 (3.99 - 5.19)	3.88 (2.67 - 4.67)	4.23 (2.59 - 4.96)	0.739257	1	1.09465	-0.405489	0.86622	0.864143	0.159155	0.91358	0.943207	-0.0252099	0.99994	0.78942	0.98173	0.69533	0.861648	0.462857	0.90197	1.09149	-0.223844	0.91925
TG(22:6_34:2)		4.54 (2.34 - 7.64)	5.59 (2.51 - 9.88)	0.811687	0.0216885	0.92427	0.964154		4.72 (2.33 - 8.53)	5.22 (4.06 - 7.61)	2.38 (1.58 - 3.68)	4.32 (2.73 - 6.78)	0.382284	0.966555	1.10593	-0.495878	0.76744	0.504237	0.445927	0.40871	0.915254	0.0186246	0.99888	0.455939	1.02476	0.23203	0.827586	0.572314	0.84803	1.81513	-0.48163	0.42544
TG(20:4_34:3)		0.75 (0.53 - 0.98)	0.74 (0.53 - 0.93)	1.00942	-0.0250967	0.92543	0.964154		0.73 (0.52 - 0.99)	0.97 (0.83 - 1.13)	0.52 (0.48 - 0.67)	0.78 (0.64 - 0.91)	0.288028	0.93476	1.31933	-0.654537	0.61824	0.712625	0.34316	0.43284	1.06557	0.00341179	0.99975	0.540141	1.42356	0.17058	0.807662	0.769857	0.7036	1.49528	-0.408285	0.47006
TG(20:1_34:0)		0.46 (0.26 - 0.66)	0.53 (0.40 - 0.65)	0.877127	-0.0191662	0.93247	0.967336		0.48 (0.22 - 0.64)	0.43 (0.33 - 0.46)	0.37 (0.32 - 0.96)	0.47 (0.33 - 0.72)	0.497815	1	0.909853	-0.17738	0.98813	0.769392	-0.427834	0.72795	0.987421	-0.367678	0.62794	0.845622	-0.296068	0.95637	1.08525	-0.223753	0.97402	1.28338	0.0770299	0.99763
TG(16:0_38:1)		1.04 (0.74 - 1.51)	1.20 (0.61 - 1.58)	0.866667	-0.0162424	0.9516	0.976907		0.99 (0.63 - 1.46)	0.93 (0.83 - 1.05)	1.29 (0.99 - 2.26)	1.04 (0.84 - 1.43)	0.362316	0.961787	0.932596	-0.072215	0.99998	1.30282	-0.602469	0.5637	1.04376	-0.322865	0.56012	1.39698	-0.617655	0.78742	1.1192	-0.304092	0.87336	0.801158	0.359699	0.98338
TG(17:1_34:1)		3.58 (2.33 - 4.83)	4.23 (2.74 - 5.42)	0.846336	0.0128555	0.9587	0.98024		3.62 (2.10 - 4.92)	3.80 (3.37 - 4.41)	3.24 (2.26 - 5.00)	3.21 (2.58 - 4.84)	0.738924	1	1.04903	-0.349625	0.95108	0.895028	-0.264634	0.97905	0.88674	-0.216913	0.91095	0.853193	0.112546	0.99924	0.845293	0.146332	0.9997	0.990741	0.0524524	0.99992
TG(16:1_34:3)		3.22 (2.17 - 4.99)	3.43 (2.29 - 4.48)	0.938776	-0.00930359	0.96777	0.985014		3.20 (2.20 - 5.14)	4.30 (3.18 - 5.43)	2.38 (1.75 - 3.00)	3.42 (1.97 - 4.97)	0.558519	1	1.34375	-0.66482	0.70117	0.7439	0.0382311	0.97935	1.06719	-0.0953083	0.99752	0.5536	0.763088	0.66449	0.794186	0.477805	0.80895	1.43458	-0.119382	0.96252
TG(16:0_40:8)		1.01 (0.73 - 1.52)	1.24 (0.77 - 2.02)	0.816707	0.00647095	0.97579	0.991655		1.18 (0.76 - 1.96)	1.02 (0.98 - 1.89)	0.77 (0.53 - 0.93)	0.94 (0.79 - 1.51)	0.43919	0.979706	0.864407	-0.36048	0.90842	0.655932	0.479318	0.4197	0.795763	0.0664926	0.99759	0.758824	1.03994	0.35094	0.920588	0.526722	0.88205	1.21318	-0.546419	0.5671
TG(18:1_33:0)		3.66 (2.71 - 5.66)	5.10 (2.54 - 7.13)	0.718137	-0.00473138	0.98446	0.99407		3.20 (2.30 - 5.78)	3.60 (3.50 - 3.99)	3.78 (3.28 - 9.10)	4.47 (2.70 - 5.53)	0.622826	1	1.125	-0.0177229	0.99831	1.18125	-0.496588	0.71198	1.39819	-0.125646	0.96955	1.05	-0.5756	0.79544	1.24283	-0.135467	0.97356	1.18365	0.413251	0.89909
TG(20:4_34:1)		8.63 (6.36 - 12.28)	10.40 (6.72 - 15.89)	0.829567	0.00501369	0.98481	0.99407		8.94 (6.24 - 12.90)	11.43 (9.10 - 12.19)	8.92 (6.59 - 10.79)	8.32 (5.83 - 12.05)	0.713284	1	1.27796	-0.465025	0.80879	0.997763	0.0788367	0.94802	0.930089	-0.0800014	0.99219	0.780744	1.0333	0.68816	0.72779	0.44104	0.91151	0.932175	-0.18423	0.90419
TG(18:1_36:0)		4.03 (2.83 - 6.65)	5.17 (2.60 - 6.55)	0.77853	-0.00324114	0.99007	0.995466		4.24 (2.58 - 6.84)	3.57 (2.94 - 4.39)	3.92 (3.75 - 11.26)	4.04 (3.05 - 5.24)	0.240632	0.866845	0.841981	0.205724	0.94998	0.924528	-0.724465	0.33331	0.954009	-0.194488	0.89594	1.09804	-0.832436	0.34514	1.13305	-0.436166	0.79275	1.03189	0.546602	0.68163
TG(14:0_36:2)		20.95 (14.38 - 29.02)	26.80 (15.92 - 38.75)	0.781716	-0.00289314	0.99034	0.995466		21.25 (13.55 - 30.25)	22.25 (20.92 - 27.77)	18.40 (15.80 - 34.43)	21.98 (14.38 - 27.65)	0.744767	1	1.04706	-0.275105	0.97724	0.865882	-0.40391	0.91579	1.03415	-0.05489	0.98311	0.826966	-0.19811	0.99857	0.987669	0.221838	0.99863	1.19433	0.341606	0.98345
TG(16:1_36:1)		4.92 (3.25 - 7.03)	6.05 (4.25 - 8.07)	0.813223	0.00195835	0.99362	0.997264		5.14 (3.25 - 7.02)	5.04 (4.23 - 6.62)	3.60 (3.35 - 9.31)	4.88 (3.26 - 6.96)	0.686842	1	0.980545	-0.29863	0.97392	0.700389	-0.38444	0.91343	0.949416	-0.262673	0.84084	0.714286	-0.110943	0.99884	0.968254	-0.00135952	0.99958	1.35556	0.0807823	0.99985
TG(18:0_36:5)		0.87 (0.50 - 1.18)	0.88 (0.50 - 1.25)	0.979397	0.00143529	0.99571	0.997764		0.87 (0.49 - 1.29)	0.82 (0.61 - 0.93)	0.86 (0.80 - 1.25)	0.92 (0.61 - 1.04)	0.978276	1	0.947066	-0.115761	0.99992	0.994229	-0.130483	0.99928	1.05293	0.00196426	0.99987	1.0498	-0.0258082	0.99997	1.11179	0.171275	0.99964	1.05905	0.187642	0.99849

## Sheet: 1B
Supplemental Table S1b. The list of calculated parameters included in the statistical analyses, along with their median values (µM/µM) with interquartile range and corresponding statistical significances.
			Anemia vs control group							Anemia subtype comparison
																IDA vs AI			IDA vs IDA+AI			IDA vs UA			AI vs IDA+AI			AI vs UA			IDA+AI vs UA
Abbrevation	Full name	Equation	Anemia	Controls	Fold change	Cohen's d	P value	P value with Benjamini-Hochberg correction		IDA	AI	IDA+AI	UA	P value (groupwise comparison)	P value with Benjamini-Hochberg correction	Fold change	Cohen's d	P value (Tukey's post hoc test)	Fold change	Cohen's d	P value (Tukey's post hoc test)	Fold change	Cohen's d	P value (Tukey's post hoc test)	Fold change	Cohen's d	P value (Tukey's post hoc test)	Fold change	Cohen's d	P value (Tukey's post hoc test)	Fold change	Cohen's d	P value (Tukey's post hoc test)
Amino acids and related metabolites (n=57, altered metabolites in t-test n=5(8.8%), in ANOVA n=8(14.0%))
Asn_synthesis	Asparagine synthesis	Asn / Asp	2.41 (1.77 - 2.96)	1.69 (1.50 - 2.36)	1.42268	0.622695	0.00223	0.0219667		2.36 (1.78 - 3.03)	2.58 (1.75 - 3.31)	2.40 (1.65 - 2.56)	2.68 (2.05 - 2.99)	0.20415	0.83585	1.09521	-0.232826	0.96467	1.02088	0.459125	0.54353	1.13747	-0.473691	0.29039	0.932132	0.524193	0.52928	1.03859	-0.210228	0.91945	1.11421	-0.808911	0.09256
AABA_synthesis	alpha-Aminobuty-ric acid synthesis	AABA / Thr	0.11 (0.089 - 0.14)	0.15 (0.12 - 0.18)	0.734579	-0.764858	0.00337	0.0320768		0.10 (0.073 - 0.12)	0.10 (0.092 - 0.12)	0.19 (0.12 - 0.21)	0.14 (0.11 - 0.16)	0.006187	0.0610833	0.998846	0.139258	0.99087	1.85429	-0.961424	0.01348	1.30177	-0.888494	0.05984	1.85644	-0.74595	0.17132	1.30327	-0.861112	0.58338	0.702028	0.084718	0.59931
Sum_DMArg	Sum of dimethylated arginine	ADMA + SDMA	0.62 (0.46 - 0.83)	0.48 (0.38 - 0.62)	1.29462	0.535121	0.01579	0.119747		0.60 (0.46 - 0.82)	0.71 (0.56 - 1.02)	0.62 (0.54 - 0.83)	0.63 (0.46 - 0.82)	0.724825	1	1.16796	-0.347351	0.87133	1.0221	0.0756237	0.9299	1.04857	0.172643	0.99982	0.875115	0.447494	0.72237	0.897772	0.55156	0.91144	1.02589	0.106408	0.92888
Pro_hydroxylation	Proline hydroxylation	(c4-OH-Pro + t4-OH-Pro) / Pro	0.24 (0.10 - 0.36)	0.35 (0.25 - 0.52)	0.700448	-0.507288	0.02521	0.167667		0.22 (0.095 - 0.40)	0.23 (0.10 - 0.30)	0.36 (0.25 - 0.44)	0.23 (0.094 - 0.29)	0.567035	1	1.07257	0.325645	0.9295	1.6446	-0.406148	0.41094	1.06064	0.0633985	0.8139	1.53333	-0.647871	0.37125	0.988884	-0.321412	0.99999	0.644924	0.530247	0.1992
Cit_synthesis	Citrulline syntehsis	Cit / Orn	0.39 (0.30 - 0.51)	0.29 (0.24 - 0.42)	1.33537	0.472198	0.03004	0.193185		0.44 (0.36 - 0.53)	0.25 (0.19 - 0.30)	0.49 (0.37 - 0.74)	0.34 (0.26 - 0.39)	0.0145313	0.138332	0.576863	1.18164	0.02935	1.11185	-0.374017	0.77554	0.767475	0.479254	0.30297	1.92741	-1.26259	0.02242	1.33043	-0.716048	0.39405	0.690268	0.749117	0.19703
HCys_synthesis	Homocysteine synthesis	HCys / Met	0.32 (0.24 - 0.42)	0.27 (0.21 - 0.32)	1.18342	0.332835	0.06208	0.32237		0.34 (0.26 - 0.41)	0.58 (0.33 - 0.80)	0.29 (0.26 - 0.32)	0.31 (0.19 - 0.40)	0.211677	0.83585	1.7321	-0.809479	0.44851	0.877587	0.483562	0.6976	0.927679	0.162425	0.96121	0.506661	0.687297	0.20644	0.535581	0.665052	0.34073	1.05708	-0.231027	0.90046
Fischer	Fischer ratio	(Ile + Leu + Val) / (Phe + Trp + Tyr)	2.18 (1.70 - 2.54)	2.61 (2.20 - 2.97)	0.835927	-0.410499	0.06557	0.328179		2.14 (1.63 - 2.47)	2.13 (1.96 - 2.30)	1.95 (1.63 - 2.42)	2.56 (2.01 - 2.94)	0.391928	0.971157	0.996184	-0.0866188	0.99998	0.9107	0.222929	0.83692	1.19654	-0.429228	0.37602	0.914189	0.294613	0.91705	1.20112	-0.309426	0.78061	1.31387	-0.590891	0.27997
NonessentialAA	Sum of nonessential amino acids	Ala + Arg + Asn +Asp + Cys + Gln+ Glu + Gly + Pro+ Ser + Tyr	2.20 (1.88 - 2.65)	1.92 (1.80 - 2.10)	1.08135	0.279762	0.07195	0.468347		2.23 (1.91 - 2.50)	2.23 (1.96 - 2.56)	2.33 (2.14 - 2.67)	1.97 (1.59 - 2.78)	0.922023	1	1.18994	-0.217412	0.99675	1.00147	-0.11625	0.99504	1.08537	-0.152738	0.43639	0.841613	0.116107	1	0.912122	0.0875893	0.889	1.08378	-0.0350134	0.87841
Betaine_synthesis	Betaine synthesis	Betaine / choline	1.69 (1.11 - 2.89)	2.06 (1.72 - 2.34)	0.821044	-0.349306	0.07752	0.351735		1.53 (1.08 - 2.30)	2.98 (2.02 - 3.17)	1.12 (0.69 - 2.28)	1.94 (1.38 - 3.14)	0.618083	1	1.94396	-0.478879	0.66303	0.727364	0.225033	0.93927	1.26568	-0.0840717	0.9952	0.374166	0.718687	0.54936	0.651084	0.430421	0.79349	1.74009	-0.323791	0.90355
Glutaminolysis	Glutaminolysis rate	(Ala + Asp + Glu+ Lac + Suc) / Gln	5.82 (4.87 - 7.20)	6.25 (5.64 - 7.48)	0.932173	-0.408769	0.08351	0.367438		5.58 (4.82 - 7.26)	5.84 (4.78 - 6.27)	6.80 (6.05 - 8.86)	5.59 (5.02 - 7.54)	0.309121	0.951816	1.0468	0.329917	0.90618	1.21748	-0.641406	0.13401	1.00165	-0.082217	0.99306	1.16306	-0.709081	0.14679	0.956876	-0.421302	0.96646	0.822724	0.516113	0.13398
Betaine_related1	Sum of betaine and related metabolites	Betaine + PheAlaBetaine +ProBetaine +TrpBetaine	28.38 (17.98 - 40.25)	29.21 (23.07 - 39.65)	0.971531	-0.416354	0.08599	0.369437		24.79 (17.21 - 34.56)	61.94 (31.28 - 89.31)	26.05 (16.70 - 42.84)	27.56 (19.37 - 47.57)	0.161387	0.799544	2.49919	-0.897308	0.20574	1.05108	0.339928	0.8098	1.1121	0.115433	0.99681	0.420568	0.866572	0.12896	0.444985	0.765749	0.21062	1.05806	-0.168614	0.90136
NOS_acitvity	Nitric oxide synthase activity	Cit / Arg	0.22 (0.19 - 0.29)	0.20 (0.17 - 0.25)	1.1282	0.355494	0.09094	0.372333		0.23 (0.19 - 0.28)	0.24 (0.21 - 0.29)	0.34 (0.15 - 0.35)	0.20 (0.18 - 0.28)	0.301457	0.947296	1.07424	0.385716	0.85676	1.4906	-0.0231025	0.9915	0.902479	0.488164	0.64356	1.38759	-0.474542	0.97609	0.840112	0.136343	0.99999	0.605447	0.526288	0.96189
ADMA_synthesis	Asymmetrical arginine methylation	ADMA / Arg	0.0025 (0.0018 - 0.0033)	0.0022 (0.0011 - 0.0025)	1.14219	0.365594	0.09855	0.392392		0.0026 (0.002 - 0.0036)	0.0026 (0.0013 - 0.0036)	0.0022 (0.0017 - 0.0023)	0.0022 (0.0014 - 0.003)	0.631243	1	0.983368	-0.0497011	0.99909	0.841795	0.303106	0.72996	0.855723	0.319866	0.94695	0.856033	0.402815	0.82	0.870196	0.386243	0.96792	1.01655	0.024359	0.93073
DMArg / Arg	Sum of asymmetrical and symmetrical arginine methylation	(ADMA + SDMA)/ Arg	0.0053 (0.0042 - 0.0067)	0.0046 (0.0035 - 0.0054)	1.1415	0.332777	0.12089	0.445258		0.0053 (0.0043 - 0.0065)	0.0075 (0.0049 - 0.009)	0.0046 (0.0042 - 0.0062)	0.0051 (0.0041 - 0.0058)	0.269263	0.923868	1.40117	-0.643009	0.39098	0.86247	0.437828	0.58065	0.962371	0.0778836	0.99423	0.615538	0.953797	0.13502	0.686836	0.661533	0.54967	1.11583	-0.361869	0.54174
Gly_synthesis	Glycine synthesis	Gly / Ser	2.39 (2.07 - 2.86)	2.13 (1.80 - 2.59)	1.12431	0.361172	0.125	0.451085		2.37 (2.07 - 2.81)	2.49 (2.09 - 2.85)	2.15 (2.08 - 2.43)	2.72 (2.06 - 2.99)	0.934505	1	1.05458	0.0642926	0.99275	0.910518	0.0842586	0.934	1.15066	-0.15243	0.72574	0.86339	0.0137743	0.99614	1.0911	-0.194543	0.81295	1.26374	-0.234039	0.6213
NonessentialAA / EssentialAA	Ratio of non- essential to essential amino acids	(Ala + Arg + Asn+ Asp + Cys +Gln + Glu + Gly +Pro + Ser + Tyr) / (His + Ile + Leu + Lys + Met + Phe+ Thr + Trp + Val)	2027.75 (1635.62 - 2416.45)	1875.20 (1648.50 - 2099.83)	1.14484	0.347234	0.13727	0.337481		1904.00 (1521.65 - 2254.75)	2265.65 (2049.50 - 2422.40)	1906.80 (1579.07 - 2517.38)	2066.55 (1897.40 - 2431.30)	0.31633	0.951816	0.998612	0.0896445	0.97499	1.04539	0.0923462	0.99985	0.880792	0.518779	0.71909	1.04685	-0.00478861	0.98029	0.882016	0.393317	0.9947	0.842546	0.448266	0.87941
Met_oxidation	Methionine oxidation	Met-SO / Met	0.13 (0.099 - 0.18)	0.13 (0.09 - 0.14)	1.00441	0.287452	0.15028	0.491314		0.13 (0.10 - 0.17)	0.12 (0.091 - 0.14)	0.20 (0.11 - 0.22)	0.13 (0.094 - 0.19)	0.890467	1	0.952467	0.117359	0.97162	1.54574	-0.192859	0.99266	0.958973	-0.163459	0.94697	1.62288	-0.326108	0.94665	1.00683	-0.270338	0.88119	0.620399	0.0225016	0.99967
Tyr_nitration	Tyrosine nitration	Nitro-Tyr / Tyr	0.0036 (0.0019 - 0.0059)	0.0035 (0.0026 - 0.0051)	1.03505	0.255702	0.17917	0.535559		0.0039 (0.0024 - 0.0059)	0.0027 (0.0018 - 0.0058)	0.0042 (0.0028 - 0.007)	0.0028 (0.0014 - 0.0052)	0.988779	1	0.689235	-0.00163219	0.99993	1.06039	-0.104045	0.97693	0.713031	0.0457309	0.95343	1.53851	-0.150564	0.98556	1.03453	0.0575874	0.99367	0.672422	0.18773	0.89286
Betaine_related2	Sum of betaine related metabolites	PheAlaBetaine + ProBetaine + TrpBetaine	1.87 (1.08 - 6.17)	3.02 (1.09 - 14.89)	0.620901	-0.352945	0.1794	0.535559		1.90 (1.00 - 3.33)	4.61 (1.67 - 32.27)	2.16 (1.35 - 5.94)	1.47 (1.10 - 6.73)	0.62934	1	2.42804	-0.404029	0.80649	1.13759	0.359306	0.80847	0.77743	0.0962543	0.99947	0.468519	0.580162	0.52504	0.320188	0.408872	0.80339	0.683404	-0.220348	0.87613
Glucogenic1	Sum of solely glucogenic amino acids	Ala + Arg + Asn +Asp + Cys + Gln+ Glu + Gly + His+ Met + Pro + Ser+ Thr + Val	2417.75 (2019.41 - 2944.73)	2257.50 (1984.95 - 2608.00)	1.07099	0.247224	0.18807	0.545128		2322.80 (1876.30 - 2741.10)	2835.05 (2427.95 - 3009.95)	2207.90 (1854.72 - 2901.23)	2552.95 (2329.56 - 2991.45)	0.823961	1	1.22053	-0.218075	0.97734	0.950534	-0.0533144	0.99006	1.09908	-0.24477	0.51732	0.778787	0.205943	0.94775	0.900496	-0.0182696	0.96818	1.15628	-0.240672	0.65223
GABA_synthesis	gamma-Aminobutyric acid synthesis	GABA / Glu	0.0032 (0.0025 - 0.0042)	0.0038 (0.0028 - 0.0054)	0.823678	-0.334146	0.19271	0.548745		0.0034 (0.0026 - 0.0046)	0.0037 (0.003 - 0.0041)	0.0027 (0.0025 - 0.0035)	0.0028 (0.0022 - 0.0037)	0.693753	1	1.09501	-0.300993	0.77758	0.796893	0.341939	0.95472	0.820498	0.096437	0.96098	0.727747	1.124	0.6719	0.749305	0.402099	0.64098	1.02962	-0.243079	0.99845
Muscle_degradation	Muscle protein degradation	3-Met-His / creatinine	0.074 (0.057 - 0.11)	0.074 (0.067 - 0.098)	1.00275	-0.344887	0.19616	0.553312		0.067 (0.056 - 0.093)	0.12 (0.093 - 0.13)	0.068 (0.057 - 0.088)	0.10 (0.072 - 0.13)	0.163826	0.799544	1.79682	-0.684287	0.70223	1.0124	0.484189	0.40734	1.51123	-0.320633	0.80435	0.563441	0.869589	0.19681	0.841059	0.331658	0.96721	1.49272	-0.716449	0.19274
polyamine_synthesis	Polyamine synthesis	(Putrescine +spermidine +spermine) / Orn	0.0053 (0.0037 - 0.008)	0.005 (0.0042 - 0.0067)	1.05832	0.223707	0.22253	0.59353		0.006 (0.0043 - 0.0092)	0.0029 (0.002 - 0.0039)	0.011 (0.0065 - 0.014)	0.0037 (0.0025 - 0.0061)	0.000910885	0.00921322	0.476462	0.776713	0.1787	1.79452	-1.02975	0.00937	0.617898	0.443635	0.21098	3.76633	-1.38676	0.00085	1.29684	-0.639101	0.88758	0.344325	1.45901	0.00038
BABA_synthesis	beta-Amino butyric acid synthesis	BABA / Glu	0.0045 (0.0013 - 0.027)	0.0025 (0.0012 - 0.0046)	1.79242	0.226224	0.22504	0.594775		0.0075 (0.0013 - 0.03)	0.0053 (0.0023 - 0.03)	0.0022 (0.0015 - 0.003)	0.0045 (0.00087 - 0.024)	0.161962	0.799544	0.708826	-0.60753	0.38614	0.28833	0.866138	0.43442	0.605114	0.00162255	0.9951	0.406771	0.752363	0.0913	0.853685	0.461365	0.53942	2.09869	-0.707506	0.41433
BCAA	Sum of branched-chain amino acids	Ile + Leu + Val	407.10 (288.27 - 560.80)	445.25 (364.70 - 593.34)	0.914315	-0.234678	0.24814	0.625286		359.50 (250.55 - 465.60)	435.50 (394.23 - 553.27)	300.90 (272.35 - 497.93)	540.50 (451.78 - 649.60)	0.289576	0.93476	1.2114	-0.28305	0.9061	0.836996	-0.0201721	0.99642	1.50348	-0.511974	0.16832	0.69093	0.350676	0.9	1.2411	-0.313556	0.92108	1.79628	-0.644077	0.42371
SerGlyAla / Hex	Ratio of serine, glycine, and alanine to hexose	(Ser + Gly + Ala) / H1	0.18 (0.14 - 0.24)	0.16 (0.14 - 0.20)	1.10815	0.203548	0.25187	0.628692		0.18 (0.14 - 0.25)	0.17 (0.16 - 0.20)	0.16 (0.13 - 0.23)	0.19 (0.14 - 0.24)	0.881048	1	0.958385	0.102157	0.96226	0.901316	-0.0538239	0.98717	1.05348	0.202949	0.98532	0.940452	-0.239669	0.99909	1.09922	0.132795	0.99509	1.16882	0.305277	0.99979
Glutaminase	Glutaminase activity	Glu / Gln	0.12 (0.086 - 0.16)	0.11 (0.08 - 0.15)	1.06941	0.198789	0.26416	0.640513		0.12 (0.086 - 0.16)	0.095 (0.069 - 0.13)	0.21 (0.15 - 0.31)	0.10 (0.082 - 0.13)	0.0615215	0.452556	0.771723	0.832838	0.61824	1.71095	-1.07634	0.11192	0.829846	-0.243352	0.89902	2.21705	-1.05309	0.04881	1.07532	-0.564737	0.41302	0.485021	0.46484	0.35188
Met1His_synthesis	1-Methylhistidine synthesis	1-Met-His / His	0.05 (0.038 - 0.08)	0.048 (0.041 - 0.077)	1.04115	-0.240705	0.28499	0.653908		0.042 (0.034 - 0.056)	0.14 (0.097 - 0.17)	0.046 (0.037 - 0.099)	0.069 (0.05 - 0.092)	0.232784	0.856187	3.26668	-0.899557	0.4013	1.11258	0.1557	0.94965	1.66054	-0.254525	0.98968	0.340584	0.506016	0.36605	0.508328	0.54034	0.58137	1.49252	-0.261533	0.89955
Sum_AA	Sum of amino acids	Ala + Arg + Asn +Asp + Cys + Gln+ Glu + Gly + His+ Ile + Leu + Lys + Met + Phe +Pro + Ser + Thr +Trp + Tyr + Val	2941.40 (2523.83 - 3480.68)	2769.10 (2443.39 - 3182.99)	1.06222	0.200735	0.29063	0.657204		2818.10 (2295.40 - 3324.65)	3454.00 (3023.07 - 3709.28)	2916.60 (2267.43 - 3519.29)	3126.30 (2805.53 - 3797.85)	0.725334	1	1.22565	-0.241149	0.96018	1.03495	-0.132359	0.99997	1.10936	-0.300976	0.41987	0.844412	0.136744	0.97467	0.905124	-0.0637326	0.96509	1.0719	-0.207745	0.73547
HArg / ADMA	Ratio of homoarginine to asymmetric dimethylarginine	HArg / ADMA	6.77 (3.67 - 12.17)	9.21 (5.60 - 14.09)	0.734359	-0.238637	0.30481	0.662133		7.03 (3.69 - 10.70)	7.61 (3.73 - 12.50)	6.14 (4.00 - 9.69)	5.88 (3.81 - 17.49)	0.874817	1	1.0825	0.0932056	0.99684	0.872558	0.0414624	0.99764	0.835692	-0.196027	0.99803	0.806057	-0.0696853	0.99041	0.772	-0.315799	0.99062	0.957749	-0.265606	0.99992
spermine_synthesis	Spermine synthesis	Spermine /spermidine	0.64 (0.45 - 1.27)	0.82 (0.53 - 1.21)	0.783767	-0.202551	0.30912	0.667053		0.53 (0.42 - 1.17)	0.96 (0.64 - 1.40)	0.88 (0.82 - 1.59)	0.64 (0.42 - 1.04)	0.0441939	0.357567	1.80329	0.289886	0.91583	1.6516	-0.765314	0.14674	1.2035	0.408298	0.50027	0.915884	-0.819182	0.16348	0.667395	0.160318	0.99467	0.72869	1.05189	0.02646
TMAO_synthesis	Trimehtylamine N-oxide synthesis	TMAO / (betaine+ C0 + choline)	0.061 (0.039 - 0.085)	0.046 (0.035 - 0.065)	1.3341	0.164195	0.32617	0.678182		0.046 (0.035 - 0.066)	0.099 (0.072 - 0.12)	0.086 (0.051 - 0.10)	0.075 (0.05 - 0.12)	0.182126	0.810563	2.14818	-0.425322	0.99262	1.86353	-1.17385	0.72312	1.61647	-0.508981	0.0939	0.867494	-0.630574	0.94498	0.752482	-0.234849	0.64541	0.867421	0.0599663	0.94637
GSH_constituents	GSH constituents	Glu + Gly + Cys	402.95 (313.27 - 499.68)	389.60 (346.75 - 435.85)	1.03427	0.186127	0.35178	0.698969		383.00 (311.85 - 478.25)	394.40 (325.42 - 420.32)	450.40 (407.60 - 492.60)	410.20 (325.23 - 584.18)	0.619592	1	1.02977	0.154135	0.98379	1.17598	-0.378578	0.91103	1.07102	-0.265316	0.53428	1.14199	-0.722039	0.86653	1.04006	-0.388953	0.65874	0.910746	0.0734496	0.99417
Sum_aminobutyric	Sum of aminobutyric acids	AABA + BABA + GABA	13.27 (9.51 - 17.57)	12.94 (10.74 - 18.73)	1.02547	-0.213909	0.36586	0.705695		12.18 (8.95 - 15.77)	10.71 (10.13 - 17.81)	16.84 (8.39 - 21.61)	15.34 (13.21 - 19.01)	0.182463	0.810563	0.879116	-0.000560888	0.9946	1.38285	-0.265746	0.78412	1.25979	-0.640276	0.1443	1.573	-0.22539	0.95941	1.43302	-0.699923	0.70457	0.91101	-0.353454	0.95429
putrescine_synthesis	Putrescine synthesis	Putrescine / Orn	0.0017 (0.00098 - 0.0025)	0.0016 (0.0011 - 0.002)	1.03472	0.180921	0.38978	0.723658		0.0018 (0.0011 - 0.0026)	0.00093 (0.00075 - 0.00099)	0.0019 (0.00097 - 0.0034)	0.0013 (0.00086 - 0.0019)	0.40272	0.976376	0.518113	0.321796	0.78933	1.07389	-0.537874	0.45782	0.73154	0.0202903	0.96905	2.07269	-0.754009	0.2727	1.41193	-0.370423	0.93438	0.681207	0.593714	0.35886
Hippuric_synthesis	Hippuric acid synthesis	HipAcid / Gly	0.017 (0.0089 - 0.031)	0.015 (0.0097 - 0.022)	1.10211	-0.257268	0.39989	0.731048		0.014 (0.0067 - 0.031)	0.025 (0.014 - 0.035)	0.016 (0.012 - 0.023)	0.017 (0.0089 - 0.027)	0.736462	1	1.77356	0.202997	0.99994	1.10641	0.392907	0.94729	1.21654	0.172209	0.91184	0.623839	0.318561	0.98394	0.685935	-0.0340492	0.98545	1.09954	-0.259716	0.9998
serotonin_synthesis	Serotonin synthesis	Serotonin / Trp	0.01 (0.0052 - 0.013)	0.011 (0.0061 - 0.015)	0.894617	-0.199054	0.40129	0.731048		0.01 (0.0051 - 0.014)	0.0062 (0.0055 - 0.0092)	0.01 (0.0086 - 0.018)	0.0086 (0.0017 - 0.011)	0.297308	0.943419	0.597264	0.584768	0.45107	0.996764	0.0104982	0.99718	0.827116	0.407822	0.28569	1.66888	-0.765006	0.55432	1.38484	-0.243046	0.9906	0.829802	0.480624	0.54697
Met3His_synthesis	3-Methylhistidine synthesis	3-Met-His /(anserine + carnosine)	167.82 (36.35 - 389.65)	154.38 (67.56 - 663.93)	1.08712	-0.189303	0.4213	0.742428		84.17 (31.29 - 281.11)	61.10 (38.43 - 1370.47)	393.64 (90.78 - 838.75)	342.51 (147.65 - 580.63)	0.56313	1	0.725884	-0.031286	0.99996	4.67687	-0.48178	0.8518	4.0694	-0.284335	0.47786	6.443	-0.408757	0.92108	5.60613	-0.267777	0.79547	0.870113	0.271977	0.99788
Sum_polyamines	Sum of polyamines	Putrescine +spermidine +spermine	0.37 (0.31 - 0.45)	0.35 (0.28 - 0.42)	1.03249	0.134902	0.44546	0.76018		0.37 (0.33 - 0.46)	0.32 (0.28 - 0.38)	0.45 (0.38 - 0.47)	0.31 (0.26 - 0.40)	0.00047529	0.00490965	0.865229	0.952274	0.56468	1.21429	-1.07231	0.02281	0.837183	0.941473	0.27337	1.40343	-0.851042	0.01121	0.967586	0.0311212	0.9995	0.689445	1.12142	0.00139
SerGly / Hex	Ratio of serine and glycine to hexose	(Ser + Gly) / H1	0.088 (0.063 - 0.11)	0.087 (0.073 - 0.10)	1.00695	0.133464	0.44678	0.761094		0.10 (0.064 - 0.12)	0.071 (0.068 - 0.076)	0.072 (0.065 - 0.097)	0.088 (0.066 - 0.10)	0.952874	1	0.710716	0.19714	0.93314	0.715549	0.00795837	0.98184	0.884273	0.117407	0.99993	1.0068	-0.265203	0.99745	1.2442	-0.0861161	0.95424	1.2358	0.120318	0.98969
Orn_synthesis	Ornithine synthesis	Orn / Arg	0.59 (0.45 - 0.85)	0.63 (0.48 - 0.82)	0.929108	-0.1329	0.52751	0.814322		0.52 (0.45 - 0.69)	1.11 (0.76 - 1.22)	0.38 (0.33 - 0.62)	0.71 (0.47 - 1.03)	0.0581137	0.434065	2.13637	-1.00637	0.03986	0.736816	0.3463	0.75099	1.35546	-0.210078	0.67144	0.344892	1.05352	0.02643	0.634468	0.782586	0.25849	1.83962	-0.563586	0.36166
Sum_aromAA	Sum of aromatic amino acids	Phe + Trp + Tyr	176.10 (156.68 - 233.83)	169.00 (153.79 - 202.46)	1.04201	0.116244	0.53223	0.817709		168.00 (142.60 - 194.70)	219.00 (180.22 - 247.28)	208.70 (149.75 - 226.31)	196.95 (163.30 - 233.83)	0.644848	1	1.30357	-0.345801	0.80513	1.24226	-0.24836	0.94092	1.17232	-0.304826	0.58486	0.952968	0.129467	0.99151	0.899315	0.0454584	0.99988	0.943699	-0.0688335	0.99158
Cystine_synthesis	Cystine synthesis	Cystine / Cys	0.023 (0.0042 - 0.096)	0.023 (0.02 - 0.034)	1.0281	0.109792	0.54998	0.822858		0.014 (0.0039 - 0.041)	0.18 (0.14 - 0.35)	0.025 (0.011 - 0.087)	0.033 (0.0033 - 0.13)	0.315229	0.951816	13.1855	-0.731494	0.54974	1.79368	-0.542755	0.6534	2.43242	-0.0507389	0.99913	0.136034	0.0298168	0.99759	0.184477	0.632875	0.65855	1.35611	0.423992	0.75911
Ketogenic1	Sum of solely ketogenic amino acids	Leu + Lys	270.25 (225.00 - 317.75)	291.31 (243.19 - 341.00)	0.927721	-0.125491	0.56756	0.82854		245.00 (215.20 - 299.00)	306.00 (274.25 - 313.75)	295.00 (216.18 - 361.41)	304.65 (260.25 - 374.00)	0.195864	0.823306	1.24898	-0.216016	0.95493	1.20408	-0.540057	0.56044	1.24347	-0.532514	0.17789	0.964052	-0.391588	0.94374	0.995588	-0.407402	0.8705	1.03271	0.0509396	0.99952
IDO_activity	Indoleamine 2,3-dioxygenase activity	Kynurenine / Trp	0.033 (0.026 - 0.042)	0.026 (0.021 - 0.03)	1.27953	0.131653	0.56947	0.82854		0.03 (0.025 - 0.037)	0.048 (0.043 - 0.058)	0.052 (0.035 - 0.059)	0.034 (0.025 - 0.04)	0.347412	0.958876	1.59301	-0.65657	0.68008	1.7399	-0.485949	0.82901	1.13043	-0.0377804	0.94606	1.09221	0.196232	0.99434	0.709619	0.543555	0.52091	0.649711	0.436648	0.66758
Pro/Cit	Ratio of proline to citrulline	Pro / Cit	7.17 (5.46 - 9.43)	7.26 (5.08 - 12.33)	0.988312	-0.132765	0.57544	0.828694		6.74 (4.61 - 8.38)	8.70 (8.30 - 12.00)	6.42 (6.19 - 8.99)	8.21 (5.69 - 12.21)	0.150946	0.775496	1.2911	-0.624014	0.61444	0.952685	0.122109	0.99731	1.21816	-0.553809	0.27809	0.737886	0.672626	0.68547	0.943502	-0.0082374	0.99997	1.27866	-0.570389	0.54235
HArg_synthesis	Homoarginine synthesis	HArg / (Arg +Lys)	0.0067 (0.005 - 0.0082)	0.0075 (0.0061 - 0.0086)	0.895292	0.11042	0.58231	0.828694		0.0071 (0.0061 - 0.0085)	0.0048 (0.0043 - 0.0068)	0.0056 (0.0048 - 0.0076)	0.0058 (0.0048 - 0.0069)	0.505636	1	0.676194	0.121798	0.98877	0.79143	-0.0132144	0.99993	0.82456	0.42235	0.51102	1.17042	-0.138901	0.99675	1.21941	0.304534	0.94798	1.04186	0.458727	0.83713
HArg / SDMA	Ratio of homoarginine to symmetric dimethylarginine	HArg / SDMA	5.43 (3.99 - 7.92)	7.32 (5.92 - 8.46)	0.74191	-0.110185	0.59592	0.835107		6.47 (4.63 - 9.41)	3.10 (2.54 - 3.79)	5.05 (4.09 - 6.91)	4.73 (3.50 - 7.38)	0.170227	0.810563	0.478606	0.627009	0.44768	0.781219	-0.29227	0.84556	0.730782	0.423553	0.3783	1.63228	-0.906321	0.29185	1.5269	-0.229468	0.97599	0.935439	0.731399	0.28905
SDMA / Arg	Symmetrical arginine methylation	SDMA / Arg	0.0027 (0.0022 - 0.0032)	0.0025 (0.0022 - 0.0029)	1.09492	0.094946	0.638	0.853711		0.0026 (0.0021 - 0.003)	0.0043 (0.0037 - 0.0058)	0.0027 (0.0024 - 0.0032)	0.0029 (0.0026 - 0.0039)	0.00965012	0.0937027	1.67984	-1.23226	0.01108	1.03467	0.433491	0.75883	1.12002	-0.41348	0.4538	0.615933	1.09214	0.00963	0.666741	0.757406	0.16989	1.08249	-0.732406	0.25727
spermidine_synthesis	Spermidine synthesis	Spermidine /putrescine	1.13 (0.88 - 1.54)	1.13 (0.95 - 1.55)	1.00254	0.102433	0.63873	0.853711		1.31 (0.90 - 1.81)	0.93 (0.79 - 1.06)	1.54 (1.24 - 1.85)	0.93 (0.81 - 1.26)	0.190251	0.81715	0.713278	0.607592	0.68134	1.1746	-0.385785	0.55934	0.707775	0.315391	0.70351	1.64676	-1.08464	0.26122	0.992285	-0.384104	0.98036	0.602567	0.765861	0.23873
Arg_nonurea	Global arginine bioavailability ratio	Arg / (Orn + Cit)	1.26 (0.91 - 1.51)	1.16 (0.95 - 1.51)	1.08335	0.102552	0.64534	0.853711		1.34 (1.00 - 1.53)	0.72 (0.69 - 1.06)	1.35 (1.05 - 2.20)	1.09 (0.81 - 1.49)	0.241931	0.866845	0.535821	0.530183	0.44729	1.01022	-0.534881	0.33174	0.812693	-0.0102446	0.95924	1.88536	-1.09061	0.081	1.51672	-0.669435	0.69797	0.804473	0.660618	0.24417
Taurine_synthesis	Taurine synthesis	Taurine / Cys	2.85 (2.04 - 3.63)	3.00 (2.20 - 3.89)	0.949767	0.0668309	0.76771	0.907978		3.21 (2.36 - 3.64)	1.79 (1.51 - 1.94)	3.95 (2.63 - 4.63)	2.56 (1.94 - 3.07)	0.0374257	0.310602	0.557631	0.794741	0.52974	1.22951	-0.807033	0.11397	0.797228	0.180822	0.95169	2.20488	-0.913544	0.03755	1.42967	-0.662659	0.78147	0.648413	0.794066	0.08007
Sum_neurotransmitters	Sum of neurotransmitters	Dopamine +histamine +serotonin	1.69 (1.14 - 2.46)	1.56 (1.22 - 1.95)	1.08344	0.061583	0.77255	0.910367		1.76 (1.27 - 2.50)	1.21 (1.03 - 2.14)	1.38 (1.00 - 1.98)	1.53 (1.08 - 2.39)	0.618072	1	0.686648	0.184848	0.98116	0.786932	0.339189	0.80495	0.871023	0.346467	0.83223	1.14605	0.153134	0.98331	1.26851	0.170675	0.99858	1.10686	-0.0144761	0.9916
Sum_sulfur1	Sum of sulfur- containing amino acids	Met + Cys	61.40 (50.28 - 70.12)	58.60 (50.63 - 64.72)	1.04778	-0.0515829	0.80219	0.920711		56.00 (45.55 - 65.45)	73.60 (67.30 - 78.17)	53.40 (47.80 - 60.01)	65.00 (55.10 - 78.60)	0.294696	0.941281	1.31429	-0.545489	0.6788	0.953571	0.22037	0.74776	1.1607	-0.353551	0.31191	0.725543	0.97137	0.37289	0.883142	0.232251	1	1.21721	-0.644946	0.18482
TMAO_synthesis2	Trimehtylamine N-oxide synthesis (direct)	TMAO / choline	0.30 (0.17 - 0.51)	0.24 (0.20 - 0.46)	1.25328	0.0342148	0.84813	0.932303		0.23 (0.15 - 0.39)	0.56 (0.34 - 0.87)	0.32 (0.19 - 0.84)	0.38 (0.29 - 0.62)	0.203858	0.83585	2.46097	-0.52123	0.95845	1.40474	-0.925578	0.84067	1.68101	-0.514196	0.11192	0.570811	-0.348925	0.9964	0.68307	-0.157754	0.79699	1.19667	0.0197972	0.8974
Cys_synthesis	Cysteine synthesis	Cys / (Ser + Met)	0.24 (0.20 - 0.33)	0.24 (0.19 - 0.27)	1.01017	-0.0153091	0.94037	0.969757		0.23 (0.19 - 0.31)	0.38 (0.31 - 0.47)	0.20 (0.16 - 0.24)	0.26 (0.21 - 0.34)	0.0558724	0.420559	1.65371	-0.933836	0.49267	0.877886	0.786831	0.13846	1.13918	0.033001	0.99704	0.53086	0.891385	0.03964	0.688864	0.729397	0.47838	1.29764	-0.576016	0.24526
EssentialAA	Sum of essential amino acids	His + Ile + Leu +Lys + Met + Phe+ Thr + Trp + Val	914.20 (749.23 - 1095.48)	907.80 (808.50 - 1136.30)	1.00705	0.00442478	0.98178	0.994063		833.00 (695.95 - 1040.85)	943.00 (903.00 - 1210.48)	866.20 (688.35 - 1073.71)	1052.47 (963.33 - 1233.55)	0.366372	0.961787	1.13205	-0.23429	0.9551	1.03986	-0.146516	0.99983	1.26348	-0.484374	0.19172	0.918558	0.12331	0.98531	1.11609	-0.338734	0.88038	1.21505	-0.479015	0.61702
Acylcarnitines (n=17, altered metabolites in t-test n=0, in ANOVA n=0)
Sum_MUFA_carnitine	Sum of monounsaturated fatty acid acylcarnitines	C5:1-DC + Cx:1 + Cx:1-OH	0.85 (0.71 - 0.98)	0.88 (0.83 - 0.96)	0.963277	-0.350423	0.06911	0.331573		0.84 (0.70 - 0.97)	0.81 (0.71 - 1.00)	0.95 (0.87 - 1.15)	0.85 (0.77 - 1.01)	0.218624	0.839067	0.973118	0.40981	0.93185	1.13501	-0.688464	0.1181	1.01852	-0.15459	0.99866	1.16636	-0.904976	0.15128	1.04665	-0.561509	0.91474	0.897368	0.623475	0.20457
Sum_Cn	Sum of acylcarnitines	C2-C18:2 + C5-M-DC + Cx-DC + Cx-OH + Cx:x-OH	8.93 (7.31 - 11.07)	10.74 (8.36 - 11.58)	0.831037	-0.407955	0.07899	0.355094		8.18 (6.60 - 9.74)	9.45 (8.14 - 12.10)	10.02 (8.63 - 12.28)	10.51 (9.01 - 13.62)	0.229132	0.854292	1.15584	-0.000150191	0.99982	1.22573	-0.476194	0.50829	1.28505	-0.548221	0.3068	1.06046	-0.417937	0.76939	1.11179	-0.583876	0.75884	1.0484	-0.0366071	0.99841
Cn / C0	Ratio of acylcarnitines to acylcarnitines	(C2-C18:2 + C5-M-DC + Cx-DC + Cx-OH + Cx:x-OH) /C0	0.27 (0.22 - 0.36)	0.34 (0.29 - 0.37)	0.809041	-0.412665	0.08174	0.364097		0.27 (0.22 - 0.36)	0.25 (0.22 - 0.33)	0.34 (0.28 - 0.39)	0.27 (0.26 - 0.36)	0.842433	1	0.926359	0.230246	0.99731	1.26837	-0.241071	0.72404	1.01562	-0.0288282	0.99996	1.3692	-0.564994	0.7916	1.09636	-0.32907	0.99659	0.800727	0.277696	0.78846
Sum_SC_carnitine	Sum of short-chain acylcarnitines	C2-C5 + C3-DC (C4-OH) + C3-OH + 5-DC (C6-OH) + C5-M-DC + C5-OH (C3-DC-M) + C5:1-DC	6.72 (5.13 - 8.68)	8.21 (5.98 - 9.23)	0.81827	-0.39732	0.08735	0.370976		5.79 (4.59 - 7.37)	7.42 (5.94 - 9.27)	7.32 (6.37 - 9.40)	8.40 (6.63 - 10.75)	0.212506	0.83585	1.28244	-0.0464296	0.99912	1.2649	-0.434539	0.60167	1.45229	-0.577614	0.25238	0.986324	-0.353042	0.84891	1.13244	-0.566614	0.74829	1.14814	-0.120401	0.99996
Sum_saturated_carnitine	Sum of saturated fatty acid acylcarnitines	C2-C18 + C5-M-DC + Cx-DC + Cx-OH	7.82 (6.24 - 9.86)	9.44 (7.22 - 10.43)	0.829165	-0.395562	0.09026	0.372333		7.08 (5.61 - 8.60)	8.50 (7.13 - 10.72)	8.55 (7.47 - 10.87)	9.49 (7.82 - 12.26)	0.238636	0.866845	1.20103	-0.0343427	0.99927	1.20788	-0.444815	0.58274	1.34076	-0.554017	0.27996	1.0057	-0.368225	0.83504	1.11634	-0.559802	0.76466	1.11001	-0.0785804	1
Sum_MC_carnitine	Sum of medium-chain acylcarnitines	C6-C12:1 + C7-DC + C12-DC	1.44 (1.30 - 1.62)	1.54 (1.44 - 1.69)	0.933571	-0.346437	0.0986	0.392392		1.36 (1.26 - 1.53)	1.49 (1.39 - 1.73)	1.57 (1.45 - 1.77)	1.55 (1.37 - 1.70)	0.76406	1	1.09265	0.0211888	0.99542	1.15368	-0.434916	0.5856	1.13695	-0.0393657	0.99456	1.05585	-0.397197	0.87564	1.04055	-0.0596859	0.99989	0.9855	0.42243	0.74382
C2 / C0	Ratio of acetyl-carnitine to carnitine	C2 / C0	0.16 (0.12 - 0.22)	0.22 (0.16 - 0.24)	0.740429	-0.393788	0.11437	0.43885		0.15 (0.12 - 0.21)	0.14 (0.13 - 0.21)	0.21 (0.16 - 0.23)	0.17 (0.14 - 0.24)	0.873509	1	0.947336	0.141394	1	1.41482	-0.21207	0.80415	1.17737	-0.151898	0.95823	1.49348	-0.375904	0.90539	1.24282	-0.31567	0.98877	0.832168	0.0675018	0.95662
beta_ox	beta-Oxidation	(C2 + C3) / C0	0.17 (0.13 - 0.24)	0.23 (0.17 - 0.25)	0.751455	-0.392904	0.1151	0.43885		0.16 (0.13 - 0.23)	0.15 (0.14 - 0.22)	0.22 (0.18 - 0.24)	0.18 (0.15 - 0.25)	0.869228	1	0.960397	0.144493	1	1.3856	-0.221391	0.79418	1.17183	-0.148657	0.95994	1.44274	-0.386544	0.89871	1.22015	-0.315361	0.98877	0.845721	0.0813039	0.95115
SC_carnitine / LC_carnitine	Ratio of short-chain acylcarnitines to long-chain acylcarnitines	(C2-C5 + C3-DC (C4-OH) + C3-OH + 5-DC (C6-OH) + C5-M-DC + C5-OH (C3-DC-M) + C5:1-DC) / (C14-C18:2 + C14:1-OH + C14:2-OH + C16-OH + C16:1-OH + C16:2-OH + C18:1-OH)	7.79 (6.60 - 9.80)	9.41 (7.72 - 10.79)	0.827471	-0.369626	0.1157	0.43885		7.55 (6.24 - 9.12)	8.29 (7.43 - 10.41)	7.00 (6.65 - 8.49)	9.98 (7.80 - 11.44)	0.228694	0.854292	1.09747	-0.448615	0.92143	0.926206	-0.0870235	0.99988	1.32137	-0.566655	0.18983	0.843944	0.313854	0.94659	1.20401	-0.15788	0.92018	1.42665	-0.427179	0.53001
SC_carnitine / MC_carnitine	Ratio of short-chain acylcarnitines to medium-chain acylcarnitines	(C2-C5 + C3-DC (C4-OH) + C3-OH + 5-DC (C6-OH) + C5-M-DC + C5-OH (C3-DC-M) + C5:1-DC) / (C6-C12:1 + C7-DC + C12-DC)	4.65 (3.58 - 5.72)	5.17 (4.00 - 6.14)	0.899492	-0.257165	0.26505	0.640513		4.07 (3.40 - 5.35)	4.75 (4.16 - 5.12)	4.67 (4.48 - 5.57)	5.61 (4.46 - 6.54)	0.189823	0.81715	1.16545	-0.0559376	0.99999	1.14579	-0.229827	0.93895	1.37774	-0.592842	0.21521	0.983131	-0.203831	0.97009	1.18215	-0.578366	0.62419	1.20243	-0.378549	0.88855
Cn / FA	Ratio of acylcarnitines to fatty acids	(C2-C18:2 + C5-M-DC + Cx-DC + Cx-OH + Cx:x-OH) / FA xx:x	0.008 (0.0066 - 0.01)	0.009 (0.0076 - 0.011)	0.892268	-0.252446	0.26849	0.640513		0.0075 (0.0065 - 0.009)	0.01 (0.0077 - 0.012)	0.0072 (0.0065 - 0.0089)	0.01 (0.0089 - 0.011)	0.504928	1	1.35369	0.0565318	0.99613	0.954486	0.137502	0.97294	1.33515	-0.404127	0.45231	0.705101	0.0617322	0.99894	0.986308	-0.381423	0.68859	1.39882	-0.45897	0.5367
Sum_PUFA_carnitine	Sum of polyunsaturated fatty acid acylcarnitines	Cx:2 + Cx:2-OH	0.27 (0.24 - 0.30)	0.27 (0.25 - 0.31)	0.985185	-0.25733	0.26992	0.640513		0.26 (0.23 - 0.28)	0.27 (0.25 - 0.34)	0.31 (0.28 - 0.31)	0.28 (0.24 - 0.31)	0.731928	1	1.0364	0.0787106	0.99528	1.18008	-0.446622	0.48278	1.07471	-0.184056	0.96635	1.13863	-0.351767	0.81947	1.03697	-0.21834	0.99992	0.910714	0.316039	0.73594
Sum_COH	Sum of hydroxylated acylcarnitines	(Cx-OH + Cx:x-OH)	0.51 (0.31 - 0.63)	0.54 (0.45 - 0.61)	0.955119	-0.229732	0.29679	0.657204		0.48 (0.29 - 0.61)	0.49 (0.42 - 0.59)	0.57 (0.55 - 0.71)	0.54 (0.31 - 0.69)	0.0802937	0.518926	1.02929	0.399339	0.87183	1.19665	-0.793831	0.10696	1.12052	-0.345017	0.81897	1.1626	-1.2728	0.10817	1.08863	-0.80511	0.60713	0.936375	0.570516	0.40424
Sum_LC_carnitine	Sum of long-chain acylcarnitines	C14-C18:2 + C14:1-OH + C14:2-OH + C16-OH + C16:1-OH + C16:2-OH + C18:1-OH	0.81 (0.72 - 0.98)	0.83 (0.74 - 0.94)	0.976634	-0.17901	0.42564	0.743065		0.78 (0.69 - 0.93)	0.78 (0.70 - 1.04)	1.11 (0.83 - 1.15)	0.87 (0.73 - 0.99)	0.238385	0.866845	1.009	0.360393	0.96473	1.42416	-0.67822	0.14946	1.12147	-0.246251	0.93974	1.41146	-0.741557	0.21512	1.11146	-0.564763	0.8603	0.787455	0.529003	0.37958
MC_carnitine / LC_carnitine	Ratio of medium-chain acylcarnitines to long-chain acylcarnitines	(C6-C12:1 + C7-DC + C12-DC) / (C14-C18:2 + C14:1-OH + C14:2-OH + C16-OH + C16:1-OH + C16:2-OH + C18:1-OH)	1.77 (1.57 - 1.96)	1.72 (1.66 - 2.08)	1.02494	-0.147692	0.49007	0.782717		1.70 (1.58 - 1.93)	1.93 (1.86 - 2.13)	1.47 (1.42 - 2.01)	1.79 (1.57 - 1.85)	0.419261	0.979706	1.14008	-0.461599	0.80348	0.869484	0.25574	0.70272	1.05765	0.26099	0.96585	0.762651	0.664948	0.43831	0.927699	0.777663	0.67713	1.21641	-0.0107854	0.89816
omega_oxidation	omega-Oxidation	(C5:1-DC + C5-DC (C6-OH) + C5-M-DC + C7-DC + C12-DC) / (C2-C18:2 + C5-M-DC + Cx-DC + Cx-OH + Cx:x-OH)	0.28 (0.21 - 0.32)	0.27 (0.24 - 0.31)	1.03725	-0.0955459	0.67669	0.863993		0.28 (0.20 - 0.30)	0.30 (0.28 - 0.33)	0.34 (0.29 - 0.36)	0.28 (0.19 - 0.33)	0.308985	0.951816	1.09861	0.0819262	0.99967	1.22626	-0.760807	0.14601	1.02741	-0.0928664	0.99988	1.1162	-0.880726	0.43429	0.935189	-0.169255	0.99996	0.837837	0.637352	0.22
COH / Cn	Ratio of hydroxylated acylcarnitines to acylcarnitines	(Cx-OH + Cx:x-OH) / (C2-C18:2 + C5-M-DC + Cx-DC + Cx-OH + Cx:x-OH)	0.051 (0.037 - 0.068)	0.049 (0.035 - 0.074)	1.0206	0.00669474	0.97781	0.992117		0.048 (0.038 - 0.067)	0.045 (0.041 - 0.063)	0.058 (0.054 - 0.074)	0.05 (0.032 - 0.056)	0.762739	1	0.938398	0.250224	0.97988	1.22319	-0.31332	0.77449	1.04225	0.0538038	0.97179	1.30349	-0.761641	0.743	1.11067	-0.213976	0.99967	0.852073	0.387934	0.65327
Bile acids (n=31, altered metabolites in t-test n=2(6.5%), in ANOVA n=0)
Sum_secondary_BA	Sum of secondary bile acids	DCA + GDCA +GLCA + GUDCA+ TDCA + TLCA	0.96 (0.46 - 1.77)	0.58 (0.35 - 1.14)	1.66494	0.379688	0.04205	0.246036		1.09 (0.46 - 1.75)	0.94 (0.72 - 2.71)	1.08 (0.60 - 3.53)	0.86 (0.28 - 1.29)	0.0705105	0.493218	0.861468	-0.481632	0.7284	0.986291	-0.74932	0.55245	0.792316	0.375256	0.89925	1.1449	-0.191075	0.99858	0.919728	0.751109	0.51382	0.803328	1.01663	0.35196
Sum_conjugated_secondary_BA	Sum of conjugated secondary bile acids	GDCA + GLCA +GUDCA + TDCA+ TLCA	0.63 (0.30 - 1.14)	0.27 (0.17 - 0.69)	2.34457	0.393562	0.04304	0.247318		0.69 (0.29 - 1.20)	0.72 (0.39 - 0.83)	0.66 (0.31 - 0.86)	0.49 (0.18 - 1.01)	0.193642	0.82089	1.0368	-0.559729	0.61924	0.952381	-0.311236	0.99234	0.707431	0.373963	0.88358	0.91858	0.239897	0.87538	0.682324	0.796052	0.40047	0.742803	0.686632	0.88636
DCA_glycination	Glycine conjugation of deoxycholic acid	GDCA / DCA	1.41 (0.66 - 2.57)	1.01 (0.46 - 1.70)	1.40567	0.337941	0.07233	0.337669		1.71 (0.81 - 2.82)	1.98 (0.71 - 2.67)	0.87 (0.29 - 1.16)	0.97 (0.56 - 1.80)	0.335146	0.951816	1.15321	0.0329847	0.99927	0.50829	0.575108	0.28527	0.56534	0.316411	0.73702	0.44076	1.14515	0.61392	0.490231	0.48166	0.95872	1.11224	-0.53699	0.75022
taurinylation_CA	Taurine conjugation of cholic acid	TCA / CA	0.68 (0.096 - 2.21)	1.84 (0.20 - 6.82)	0.370579	-0.433512	0.09532	0.384068		0.90 (0.17 - 2.39)	1.04 (0.037 - 2.18)	0.08 (0.015 - 0.53)	0.47 (0.19 - 1.49)	0.481199	1	1.15297	-0.172347	0.99957	0.0890794	0.426585	0.73043	0.519439	0.323251	0.4788	0.0772611	0.546234	0.8323	0.450524	0.524795	0.76729	5.83119	-0.15089	0.99999
CDCA_CA	Ratio of chenodeoxycholic acid to cholic acid		1.73 (0.97 - 3.00)	2.62 (1.29 - 4.82)	0.660166	-0.361909	0.12022	0.445258		1.83 (0.91 - 3.14)	1.73 (1.26 - 5.51)	2.51 (1.28 - 2.77)	1.42 (0.88 - 2.16)	0.666621	1	0.940971	-0.0415182	0.99945	1.37143	0.202252	0.95931	0.775758	0.325447	0.54691	1.45746	0.29206	0.99256	0.824423	0.374574	0.89779	0.565657	0.156382	0.97929
Sum_unconjugated_BA	Sum of unconjugated bile acids	CA + CDCA +DCA	0.53 (0.26 - 1.38)	0.35 (0.21 - 0.71)	1.48867	0.272027	0.13182	0.460753		0.53 (0.23 - 1.19)	1.31 (0.27 - 4.02)	1.07 (0.60 - 5.06)	0.44 (0.33 - 0.80)	0.037148	0.310602	2.48488	-0.378088	0.77485	2.02457	-1.03041	0.05511	0.838374	0.156986	0.99506	0.814758	-0.531214	0.65278	0.337391	0.51163	0.72996	0.414099	1.05234	0.06209
X12OHBA	Sum of 12-alphahydroxylated bile acids	CA + DCA + GCA+ GDCA + TCA +TDCA	1.24 (0.68 - 2.24)	1.01 (0.44 - 1.50)	1.22557	0.294958	0.15949	0.499555		1.29 (0.75 - 2.08)	1.40 (0.74 - 4.82)	1.64 (0.81 - 4.69)	1.07 (0.57 - 2.15)	0.162383	0.799544	1.08333	-0.445001	0.74759	1.27454	-0.769183	0.37275	0.831395	0.188605	0.98915	1.1765	-0.247791	0.97714	0.767442	0.551544	0.67615	0.652311	0.851523	0.33342
Sum_BA	Sum of bile acids	CA + CDCA +DCA + GCA +GCDCA + GDCA+ GLCA +GUDCA + TCA +TCDCA + TDCA +TLCA	2.38 (1.51 - 4.83)	1.79 (0.95 - 2.53)	1.33301	0.295731	0.1739	0.530984		2.39 (1.67 - 4.29)	3.18 (1.94 - 8.52)	3.08 (2.20 - 6.77)	1.68 (1.12 - 4.50)	0.249948	0.884974	1.33215	-0.403098	0.78444	1.29134	-0.661385	0.41463	0.704688	0.188815	0.96383	0.969364	-0.230761	0.97762	0.528987	0.52147	0.65312	0.545705	0.744162	0.31516
Sum_unconjugated_primary_BA	Sum of unconjugated primary bile acids	CA + CDCA	0.18 (0.049 - 0.64)	0.11 (0.058 - 0.28)	1.659	0.247463	0.17701	0.535436		0.091 (0.043 - 0.36)	0.21 (0.12 - 1.50)	0.62 (0.34 - 2.35)	0.20 (0.045 - 0.33)	0.0953943	0.578924	2.26511	-0.158823	0.94193	6.75824	-0.900539	0.049	2.15934	0.0555534	0.999	2.98363	-0.601158	0.44035	0.953305	0.24444	0.92827	0.319512	0.920704	0.06505
Sum_Gly_conjugation_BA	Sum of glycineconjugated bile acids	GCA + GCDCA +GDCA + GLCA +GUDCA	1.47 (0.70 - 2.30)	0.80 (0.50 - 1.51)	1.84969	0.295502	0.19124	0.546145		1.51 (0.78 - 2.55)	1.51 (1.47 - 1.82)	1.51 (0.90 - 2.09)	0.95 (0.59 - 2.15)	0.601674	1	1.00132	-0.389429	0.83798	1.00066	-0.304812	0.92668	0.626159	0.176835	0.97617	0.999339	0.0931158	0.997	0.625331	0.465551	0.73529	0.625745	0.415009	0.83942
Sum_conjugated_BA	Sum of conjugated bile acids	GCA + GCDCA +GDCA + GLCA +GUDCA + TCA +TCDCA + TDCA +TLCA	1.68 (0.84 - 2.77)	1.04 (0.61 - 2.13)	1.60431	0.272708	0.2455	0.625286		1.73 (0.92 - 3.16)	1.81 (1.62 - 2.09)	1.96 (1.03 - 2.40)	1.18 (0.77 - 2.50)	0.649879	1	1.0513	-0.39941	0.85359	1.13565	-0.254032	0.95478	0.685797	0.163496	0.97096	1.08023	0.144566	0.99444	0.65233	0.453431	0.74276	0.60388	0.353598	0.87253
Sum_non12OH_BA	Sum of non-12- alpha-hydroxylated bile acids	CDCA + GCDCA+ GLCA +GUDCA +TCDCA + TLCA	1.00 (0.56 - 2.27)	0.72 (0.52 - 1.09)	1.38403	0.231757	0.30007	0.657204		0.92 (0.57 - 2.27)	1.76 (1.24 - 2.32)	1.52 (1.34 - 2.09)	0.65 (0.49 - 1.52)	0.505673	1	1.90206	-0.21511	0.94296	1.65043	-0.543157	0.39959	0.708333	0.104465	0.97463	0.86771	-0.352358	0.88902	0.372404	0.300548	0.86439	0.42918	0.565738	0.32099
Sum_primary_BA	Sum of primary bile acids	CA + CDCA +GCA + GCDCA +TCA + TCDCA	1.30 (0.70 - 3.22)	0.96 (0.64 - 1.53)	1.34875	0.225699	0.3182	0.670226		1.28 (0.64 - 3.15)	2.39 (1.00 - 3.64)	1.93 (1.65 - 3.28)	0.87 (0.69 - 2.42)	0.50335	1	1.87108	-0.232488	0.92641	1.51254	-0.591524	0.34191	0.679859	0.0381597	0.99705	0.808377	-0.378213	0.87462	0.363351	0.24349	0.89835	0.449482	0.545521	0.3433
GLCA_synthesis	Glycolithocholic acid synthesis from chenodeoxycholic acid	GLCA / CDCA	0.18 (0.037 - 0.47)	0.094 (0.034 - 0.33)	1.95332	0.194488	0.33192	0.681451		0.25 (0.038 - 0.79)	0.23 (0.027 - 0.44)	0.034 (0.016 - 0.37)	0.15 (0.065 - 0.33)	0.996943	1	0.92766	-0.0725296	0.99999	0.136364	0.0758507	0.97483	0.618515	0.0303894	0.99794	0.146997	0.164954	0.98723	0.666748	0.0631559	0.9998	4.53578	-0.0177402	0.95834
BA_12ahydroxylation	Ratio of 12-alphahydroxylated bile acids to non-12- alpha-hydroxylated bile acids	(CA + DCA + GCA + GDCA + TCA + TDCA) / (CDCA + GCDCA + GLCA + GUDCA + TCDCA + TLCA)	1.21 (0.88 - 1.84)	1.18 (0.69 - 1.63)	1.0279	0.191747	0.33288	0.681908		1.24 (0.88 - 1.80)	1.07 (0.75 - 1.35)	1.17 (0.89 - 1.89)	1.48 (1.00 - 2.17)	0.673672	1	0.864463	-0.362903	0.94107	0.943259	-0.525325	0.97853	1.1891	-0.0875276	0.82832	1.09115	-0.090466	0.99867	1.37554	0.204828	1	1.26063	0.325589	0.99791
conjugation_secondary_BA	Ratio of conjugated secondary bile acids to unconjugated secondary bile acids	(GDCA + GLCA +GUDCA + TDCA+ TLCA) / DCA	2.09 (1.14 - 3.60)	1.57 (0.90 - 2.77)	1.32855	0.201765	0.33492	0.683792		2.25 (1.48 - 3.99)	2.63 (1.28 - 3.75)	1.33 (0.41 - 1.79)	1.57 (0.93 - 2.46)	0.276433	0.93476	1.17055	-0.0588897	0.99871	0.592902	0.632297	0.34705	0.696112	0.291172	0.72172	0.506515	1.21531	0.53275	0.594687	0.560758	0.86505	1.17408	-0.664267	0.82067
taurinylation_DCA	Taurine conjugation of deoxycholic acid	TDCA / DCA	0.21 (0.094 - 0.54)	0.20 (0.10 - 0.47)	1.0736	0.135061	0.45913	0.766005		0.26 (0.11 - 0.66)	0.41 (0.13 - 0.56)	0.049 (0.016 - 0.14)	0.21 (0.093 - 0.42)	0.514321	1	1.60885	-8.32795e-05	0.99992	0.192478	0.443259	0.58486	0.820879	0.260473	0.76314	0.119637	1.51885	0.81015	0.510226	0.74443	0.95038	4.26479	-0.704999	0.94734
Sum_conjugated_primary_BA	Sum of conjugated primary bile acids	GCA + GCDCA +TCA + TCDCA	1.01 (0.60 - 1.80)	0.62 (0.41 - 1.22)	1.6216	0.176865	0.46998	0.774795		1.03 (0.60 - 2.13)	1.28 (0.89 - 1.41)	1.14 (0.64 - 1.70)	0.66 (0.59 - 1.26)	0.94393	1	1.23985	-0.184772	0.983	1.10058	-0.239132	0.89043	0.642408	-0.00313882	0.99978	0.887676	-0.0588528	0.99514	0.518136	0.13617	0.97937	0.583699	0.178618	0.89134
CDCA_glycination	Glycine conjugation of chenodeoxycholic acid		6.07 (1.85 - 15.41)	4.91 (1.60 - 11.01)	1.23714	0.154905	0.49324	0.783857		7.06 (2.60 - 18.39)	8.89 (1.99 - 12.44)	1.88 (0.41 - 5.20)	3.75 (2.02 - 12.36)	0.285756	0.93476	1.25931	-0.23505	0.98192	0.266822	0.723224	0.26284	0.531349	0.257155	0.86458	0.21188	0.797172	0.3556	0.421938	0.430151	0.84569	1.9914	-0.441354	0.62825
secondary_BA_synthesis	Secondary bile acid synthesis	(DCA + GDCA +GLCA + GUDCA+ TDCA + TLCA)/ (CA + CDCA +GCA + GCDCA +TCA + TCDCA)	0.68 (0.43 - 1.19)	0.61 (0.46 - 1.22)	1.11629	0.148291	0.49831	0.790613		0.70 (0.48 - 1.11)	0.57 (0.50 - 1.01)	0.60 (0.46 - 1.03)	0.80 (0.34 - 1.38)	0.302915	0.948808	0.812407	-0.42977	0.89704	0.859929	-0.332812	0.99997	1.14872	0.318508	0.97762	1.05849	0.134304	0.93734	1.41396	0.685693	0.80783	1.33583	0.66222	0.99619
secondary_BA_BA	Ratio of secondary bile acids to bile acids	(DCA + GDCA + GLCA + GUDCA + TDCA + TLCA) / (CA + CDCA + DCA + GCA + GCDCA + GDCA + GLCA + GUDCA + TCA + TCDCA + TDCA + TLCA)	0.40 (0.30 - 0.54)	0.38 (0.32 - 0.55)	1.06907	0.157565	0.50121	0.793628		0.41 (0.32 - 0.52)	0.36 (0.33 - 0.49)	0.37 (0.32 - 0.50)	0.44 (0.25 - 0.58)	0.346336	0.958876	0.879038	-0.311788	0.97026	0.91237	-0.355046	1	1.07863	0.331582	0.96992	1.03792	-0.0376967	0.98535	1.22706	0.575942	0.90253	1.18223	0.632916	0.99147
primary_BA_BA	Ratio of primary bile acids to bile acids	(CA + CDCA + GCA + GCDCA + TCA + TCDCA) / (CA + CDCA + DCA + GCA + GCDCA + GDCA + GLCA +GUDCA + TCA + TCDCA + TDCA + TLCA)	0.60 (0.46 - 0.70)	0.62 (0.45 - 0.68)	0.95789	-0.147808	0.51559	0.803597		0.59 (0.48 - 0.68)	0.64 (0.51 - 0.67)	0.63 (0.50 - 0.68)	0.56 (0.42 - 0.75)	0.337807	0.953518	1.08418	0.363369	0.94887	1.06098	0.356514	1	0.94528	-0.315024	0.97856	0.978605	-0.0269246	0.97494	0.871885	-0.618355	0.87945	0.890947	-0.644475	0.99365
taurinylation_primary_BA	Taurine conjugation of primary bile acids	(TCA + TCDCA) /(CA + CDCA)	1.08 (0.28 - 3.00)	1.64 (0.48 - 3.00)	0.656162	-0.129556	0.60725	0.83805		1.85 (0.44 - 3.52)	1.22 (0.20 - 2.71)	0.25 (0.024 - 1.05)	0.60 (0.38 - 2.25)	0.598313	1	0.658487	0.0175053	0.98195	0.133433	0.459147	0.61809	0.321416	0.262925	0.66757	0.202636	0.573176	0.93071	0.488113	0.267517	0.9864	2.40882	-0.204578	0.97909
CA_glycination	Glycodeoxycholic acid synthesis from cholic acid	GCA / CA	5.24 (1.25 - 13.38)	6.71 (1.94 - 17.33)	0.781548	-0.121746	0.61642	0.844241		5.96 (1.65 - 13.71)	3.83 (0.37 - 11.88)	0.90 (0.15 - 2.79)	4.68 (1.64 - 16.08)	0.480889	1	0.64236	-0.090175	0.99893	0.150569	0.53025	0.40063	0.784635	0.287442	0.8086	0.2344	0.529604	0.72226	1.22149	0.377438	0.97724	5.21112	-0.277859	0.81575
CA_dehydroxylation	7-alpha-Dehydroxylation of cholic acid	DCA / CA	4.31 (1.17 - 15.44)	7.99 (1.75 - 20.24)	0.53905	-0.107021	0.61927	0.844241		5.71 (1.44 - 17.01)	4.35 (0.60 - 11.89)	2.36 (1.89 - 6.46)	3.62 (0.96 - 20.21)	0.620832	1	0.761078	-0.174397	0.99998	0.412536	0.0236331	0.91701	0.634252	0.319101	0.8545	0.542041	0.245737	0.95804	0.833359	0.534499	0.95509	1.53745	0.353564	0.99979
GDCA_synthesis	Glycodeoxycholic acid synthesis from cholic acid	GDCA / CA	8.34 (1.14 - 24.76)	10.75 (2.56 - 18.42)	0.776227	0.077845	0.71977	0.884682		12.67 (2.69 - 34.80)	7.06 (0.49 - 31.18)	0.99 (0.71 - 6.54)	6.68 (1.42 - 12.39)	0.118453	0.661021	0.557258	-0.198294	0.99903	0.0784962	0.479821	0.27139	0.527082	0.591169	0.34962	0.140861	0.64751	0.47008	0.945849	0.875469	0.66852	6.71474	0.113391	0.92694
taurinylation_CDCA	Taurine conjugation of chenodeoxycholic acid	TCDCA / CDCA	1.73 (0.32 - 4.28)	1.74 (0.50 - 3.21)	0.994772	0.0647102	0.7846	0.912133		2.06 (0.60 - 4.85)	1.80 (0.51 - 3.99)	0.31 (0.034 - 1.61)	0.93 (0.37 - 2.90)	0.491447	1	0.875068	-0.276026	0.98324	0.15258	0.567742	0.52166	0.450368	0.134753	0.94227	0.174363	0.790309	0.56661	0.514667	0.360811	0.90412	2.95169	-0.397008	0.80344
glycination_primary_BA	Glycine conjugation of primary bile acids	(GCA + GCDCA) / (CA + CDCA)	5.27 (1.61 - 13.62)	5.50 (1.55 - 10.23)	0.95894	0.043137	0.85669	0.932303		7.46 (2.83 - 17.84)	6.57 (1.08 - 11.52)	1.60 (0.31 - 3.90)	3.55 (1.81 - 13.62)	0.453954	0.992768	0.880795	0.0201255	0.98908	0.214961	0.577173	0.33088	0.475738	0.27957	0.8294	0.244054	0.582482	0.7456	0.540123	0.275417	0.99611	2.21314	-0.32119	0.73631
TDCA_CA	Taurodeoxycholic acid synthesis from cholic acid	TDCA / CA	1.45 (0.17 - 6.66)	2.08 (0.38 - 4.12)	0.699331	0.0326954	0.88163	0.940825		2.17 (0.40 - 8.75)	2.83 (0.08 - 7.04)	0.063 (0.03 - 0.67)	1.14 (0.21 - 1.94)	0.041922	0.342069	1.3061	-0.403341	0.91382	0.029011	0.588342	0.18093	0.527473	0.595592	0.25635	0.0222118	1.06688	0.18859	0.403852	1.08072	0.31607	18.1818	0.00774849	0.89679
conjucation_primary_BA	Ratio of conjugated primary bile acids to unconjugated primary bile acids	(GCA + GCDCA + TCA + TCDCA) / (CA + CDCA)	6.10 (2.05 - 15.46)	6.96 (2.37 - 13.20)	0.876257	0.0179722	0.94079	0.969757		9.88 (3.54 - 20.94)	8.63 (1.28 - 14.48)	1.85 (0.33 - 4.95)	4.28 (2.18 - 15.37)	0.434197	0.979706	0.874214	0.0146682	0.98495	0.187338	0.600327	0.30264	0.43295	0.269084	0.81784	0.214293	0.60053	0.73834	0.495245	0.269559	0.99707	2.31106	-0.35996	0.7145
Sum_taurine_conjugated_BA	Sum of taurineconjugated bile acids	TCA + TCDCA +TDCA + TLCA	0.25 (0.13 - 0.44)	0.17 (0.097 - 0.38)	1.45562	-0.000205071	0.99941	0.999408		0.25 (0.13 - 0.44)	0.15 (0.14 - 0.46)	0.16 (0.11 - 0.43)	0.28 (0.14 - 0.37)	0.809012	1	0.59919	-0.458914	0.84635	0.659919	-0.0419028	0.98608	1.12146	-0.0851396	0.99985	1.10135	0.422903	0.97951	1.87162	0.277848	0.8907	1.69939	-0.0459006	0.99318
Cholesteryl esters (n=6, altered metabolites in t-test n=0, in ANOVA n=1(16.7%))
Sum_PUFA_CE	Sum of polyun-saturated fatty acid cholesteryl esters	Sum of CE xx:2-6	1326.10 (955.60 - 1633.41)	1517.14 (1159.20 - 1677.23)	0.874081	-0.351646	0.08825	0.370976		1325.54 (963.56 - 1755.60)	817.30 (742.44 - 1064.29)	1054.03 (948.60 - 1286.46)	1501.38 (1339.42 - 1920.91)	0.366736	0.961787	0.616577	0.625667	0.35755	0.795172	-0.0170759	0.99423	1.13265	-0.139247	0.73144	1.28965	-0.915579	0.68189	1.837	-0.910789	0.14533	1.42441	-0.161355	0.80811
Sum_CE	Sum of cholesteryl esters	Sum of CE xx:x	1923.21 (1532.22 - 2465.56)	2135.71 (1749.19 - 2390.59)	0.900499	-0.318043	0.12319	0.451085		1905.19 (1439.69 - 2555.43)	1254.57 (1148.57 - 1493.12)	1549.47 (1538.18 - 1980.52)	2141.85 (1938.05 - 2717.96)	0.211925	0.83585	0.658498	0.653992	0.27923	0.813286	-0.184805	0.99873	1.12422	-0.245406	0.53807	1.23506	-1.10074	0.42184	1.70725	-1.11242	0.07015	1.38232	-0.0743643	0.8887
Sum_LCFA_CE	Sum of long-chain fatty acid cholesteryl esters	Sum of CE 14-20:x	1879.37 (1493.49 - 2429.54)	2100.06 (1717.90 - 2348.28)	0.894913	-0.316211	0.12439	0.451085		1866.82 (1415.02 - 2523.13)	1218.10 (1120.86 - 1457.34)	1505.53 (1494.37 - 1951.59)	2099.39 (1886.32 - 2630.03)	0.208187	0.83585	0.652499	0.664278	0.26925	0.806468	-0.18567	0.99861	1.12458	-0.238658	0.55593	1.23597	-1.10264	0.40987	1.7235	-1.11452	0.06968	1.39445	-0.0633198	0.89773
Sum_VLCFA_CE	Sum of very long-chain fatty acid cholesteryl esters	Sum of CE 22:x	35.36 (28.90 - 44.06)	37.47 (31.84 - 47.04)	0.943817	-0.33136	0.14475	0.482602		33.46 (27.94 - 39.20)	35.98 (35.64 - 37.05)	30.61 (27.55 - 37.36)	44.11 (39.87 - 49.92)	0.309714	0.951816	1.07535	-0.0534077	0.99805	0.914993	-0.0547849	0.99767	1.31852	-0.504008	0.12439	0.850877	-0.00482628	1	1.22613	-0.564438	0.43458	1.44102	-0.504443	0.38456
Sum_MUFA_CE	Sum of monoun-saturated fatty acid cholesteryl esters	Sum of CE xx:1	334.97 (266.00 - 458.71)	374.29 (320.62 - 435.42)	0.894944	-0.21737	0.28665	0.653908		338.67 (274.37 - 456.98)	226.41 (210.75 - 235.78)	326.54 (281.07 - 334.62)	377.52 (315.66 - 543.04)	0.176125	0.810563	0.668528	0.654334	0.21506	0.96418	-0.224224	0.99944	1.11474	-0.286197	0.50851	1.44224	-1.18259	0.3705	1.66745	-1.18737	0.0469	1.15615	-0.0710655	0.86138
Sum_saturated_CE	Sum of saturated cholesteryl esters	Sum of CE xx:0	244.47 (205.84 - 311.57)	253.40 (210.37 - 296.25)	0.964735	-0.180335	0.37416	0.70876		230.01 (169.37 - 302.41)	197.77 (183.72 - 218.96)	286.07 (228.24 - 324.74)	301.39 (257.59 - 332.60)	0.0142129	0.136641	0.859832	0.538282	0.46424	1.24373	-0.757056	0.21636	1.31033	-0.58777	0.14175	1.44648	-1.26978	0.0551	1.52393	-1.32809	0.04529	1.05355	0.283363	0.9765
Ceramids (n=21, altered metabolites in t-test n=2(9.5%), in ANOVA n=0)
Hex3Cer / Hex2Cer	Ratio of trihexo-sylceramides to dihexosyl-ceramides	Hex3Cer d18:1/ xx:x/ Hex2Cer d18:1/xx:x)	0.61 (0.51 - 0.72)	0.68 (0.59 - 0.73)	0.909272	-0.495496	0.0347	0.215975		0.57 (0.50 - 0.66)	0.67 (0.63 - 0.71)	0.71 (0.63 - 0.79)	0.60 (0.54 - 0.72)	0.744573	1	1.17272	-0.00645545	0.9945	1.24107	-0.426817	0.41886	1.05804	-0.0643136	0.99921	1.05829	-0.580699	0.78294	0.902209	-0.0701326	0.98953	0.852519	0.445788	0.44105
Hex3Cer / HexCer	Ratio of trihexo-sylceramides to hexosylceramides	Hex3Cer d18:1/ xx:x / Hex-Cer(d1x:x/xx:x)	0.19 (0.16 - 0.21)	0.21 (0.18 - 0.24)	0.915171	-0.479496	0.04063	0.244222		0.19 (0.16 - 0.22)	0.16 (0.16 - 0.20)	0.18 (0.17 - 0.20)	0.19 (0.17 - 0.20)	0.900948	1	0.827262	0.327737	0.87638	0.936467	0.105624	0.99934	0.989239	0.00886091	0.99683	1.13201	-0.248763	0.95859	1.1958	-0.319128	0.93992	1.05635	-0.0948527	1
Sum_Hex3Cer	Sum of trihexosyl-ceramides	Sum of Hex3Cer d18:1/xx:x	2.84 (2.34 - 3.36)	3.00 (2.58 - 3.73)	0.946375	-0.340549	0.12654	0.451085		2.80 (2.25 - 3.48)	2.13 (2.08 - 2.77)	2.84 (2.81 - 2.98)	2.91 (2.74 - 3.57)	0.288131	0.93476	0.763139	0.577232	0.51649	1.01573	-0.290375	0.89091	1.04058	-0.192931	0.83541	1.33099	-1.1953	0.37749	1.36355	-0.971004	0.28686	1.02446	0.146108	0.99935
Hex3Cer / Cer	Ratio of trihexo-sylceramides to ceramides	Hex3Cer d18:1/ xx:x/ Cer d1x:1-2/ xx:x (-OH)	0.28 (0.24 - 0.33)	0.32 (0.26 - 0.38)	0.888047	-0.390481	0.13191	0.460753		0.28 (0.24 - 0.33)	0.24 (0.22 - 0.31)	0.31 (0.28 - 0.33)	0.27 (0.25 - 0.32)	0.732181	1	0.856267	0.154899	0.99868	1.07722	-0.386834	0.59468	0.95795	-0.123229	0.99971	1.25805	-0.587475	0.72239	1.11875	-0.301633	0.99716	0.889277	0.29162	0.6927
Sum_VLCFA_DHCer	Sum of very long-chain fatty acid dihydroceramides	Sum of Cer d18:0/22-26:x (-OH)	1.98 (1.00 - 3.01)	2.21 (1.40 - 3.19)	0.897326	-0.259223	0.23809	0.617959		1.48 (0.93 - 2.87)	2.24 (1.41 - 3.01)	2.67 (2.60 - 3.09)	2.19 (0.98 - 2.90)	0.318332	0.951816	1.51179	0.0788477	0.99656	1.80561	-0.686258	0.18284	1.4818	-0.226648	0.9943	1.19435	-0.992074	0.3448	0.980164	-0.345841	0.98509	0.820666	0.58646	0.32091
Sum_CerDH	Sum of dihydroceramides	Sum of Cer d18:0/xx:x(-OH)	2.95 (1.38 - 3.50)	2.90 (1.95 - 3.96)	1.01772	-0.255736	0.24658	0.625286		2.27 (1.37 - 3.38)	2.78 (1.91 - 3.98)	3.29 (3.08 - 3.44)	2.77 (1.32 - 3.65)	0.569225	1	1.22129	0.0369163	0.99775	1.4472	-0.551932	0.40535	1.21941	-0.147912	0.99988	1.18497	-0.717546	0.5661	0.99846	-0.196873	0.99921	0.8426	0.487338	0.4512
Cer / DHCer	Ratio of ceramides to dihydroceramides		3.64 (2.95 - 7.14)	3.18 (2.57 - 6.35)	1.14556	0.223171	0.32495	0.677518		4.25 (3.03 - 7.15)	2.91 (1.87 - 6.31)	2.95 (2.54 - 3.14)	3.70 (3.03 - 8.10)	0.578983	1	0.686157	0.161135	0.98687	0.695179	0.597925	0.31333	0.871658	0.0764645	0.95703	1.01315	0.468825	0.74024	1.27035	-0.0814663	0.92569	1.25386	-0.528422	0.22768
Sum_VLCFA_Cer	Sum of very long-chain fatty acid ceramides	Sum of Cer d1x:1-2/ 22-26:x	6.89 (5.24 - 8.56)	6.88 (6.10 - 7.87)	1.00087	-0.147111	0.4901	0.782717		6.26 (5.15 - 9.04)	5.04 (4.62 - 6.45)	6.03 (5.14 - 7.09)	7.54 (6.94 - 8.37)	0.475315	1	0.805573	0.588852	0.4214	0.963676	0.183968	0.87079	1.20473	-0.0336428	0.90832	1.19626	-0.633805	0.91557	1.49549	-0.715819	0.26655	1.25014	-0.289157	0.67175
Sum_LCFA_DHCer	Sum of long-chain fatty acid dihydroceramides	Sum of Cer d18:0/18-20:0 (-OH)	0.48 (0.39 - 0.71)	0.49 (0.38 - 0.76)	0.983999	-0.133875	0.5522	0.824828		0.48 (0.40 - 0.70)	0.57 (0.46 - 1.05)	0.45 (0.34 - 0.62)	0.49 (0.40 - 0.78)	0.653109	1	1.18219	-0.282417	0.98397	0.929607	0.320879	0.67759	1.00961	0.153379	0.84331	0.78634	0.63262	0.6842	0.854017	0.499153	0.83913	1.08607	-0.257124	0.95714
Sum_LCFA_Cer	Sum of long-chain fatty acid ceramides	Cer d1x:1-2/ 14-20:x (-OH)	2.87 (2.42 - 3.76)	2.90 (2.38 - 3.27)	0.991713	0.126871	0.56456	0.82854		2.73 (2.26 - 3.64)	2.71 (2.29 - 3.24)	2.91 (2.74 - 3.59)	2.91 (2.56 - 4.06)	0.502057	1	0.992302	0.147841	0.9701	1.06672	-0.422853	0.76072	1.068	-0.302756	0.74417	1.07499	-0.586506	0.7055	1.07628	-0.542254	0.73504	1.0012	0.178154	0.99393
Hex2Cer / HexCer	Ratio of dihexo-sylceramides to hexosylceramides	Hex2Cer d18:1/ xx:x/ Hex-Cer d1x:x/ xx:x	0.31 (0.27 - 0.36)	0.32 (0.28 - 0.34)	0.978183	0.0992796	0.61893	0.844241		0.32 (0.27 - 0.37)	0.27 (0.24 - 0.32)	0.25 (0.23 - 0.32)	0.31 (0.29 - 0.34)	0.472606	1	0.855648	0.358361	0.63554	0.782376	0.547427	0.24586	0.970747	0.141271	0.99183	0.914366	0.250277	0.96929	1.13452	-0.287044	0.78664	1.24077	-0.491481	0.41328
Sum_LCFA_HexCer	Sum of long-chain fatty acid hexosylceramides	Hex-Cer d18:x/ 14-20:x + Hex2Cer d18:1/ 14-20:0 + Hex3Cer d18:1/ 16-20:0	7.48 (6.62 - 8.48)	7.42 (6.53 - 9.17)	1.00803	-0.100577	0.65558	0.855608		7.33 (6.63 - 8.72)	6.08 (5.79 - 6.48)	7.19 (6.75 - 7.36)	8.01 (7.66 - 8.65)	0.311676	0.951816	0.830171	0.572581	0.48414	0.98157	-0.281865	0.97355	1.09365	-0.200004	0.67763	1.18237	-1.32063	0.47673	1.31738	-0.885907	0.19467	1.11419	0.0980708	0.9882
Sum_LCFA_Glycosyl_Cer	Sum of very long-chain fatty acid glycosylceramides	Hex-Cer d1x:x /22-26:x + Hex2Cer d18:1/22-26:x + Hex3Cer d18:1 /22-26:0	7.19 (6.38 - 8.14)	7.15 (6.28 - 8.87)	1.00566	-0.0957742	0.67069	0.860286		7.15 (6.41 - 8.54)	5.93 (5.67 - 6.22)	6.78 (6.45 - 7.11)	7.71 (7.49 - 8.42)	0.351001	0.960063	0.829652	0.556	0.52498	0.948273	-0.260285	0.98421	1.07766	-0.193504	0.66648	1.14298	-1.27175	0.54087	1.29893	-0.847477	0.21384	1.13644	0.0760597	0.97822
Hex2Cer / Cer	Ratio of dihexo-sylceramides to ceramides	Hex2Cer d18:1/ xx:x/ Cer d1x:1-2/ xx:x (-OH)	0.46 (0.40 - 0.53)	0.49 (0.41 - 0.54)	0.938373	0.0666868	0.79756	0.916488		0.46 (0.41 - 0.55)	0.43 (0.38 - 0.47)	0.37 (0.37 - 0.54)	0.47 (0.41 - 0.53)	0.956409	1	0.918744	0.227629	0.93817	0.802921	0.00843196	0.99804	1.01198	-0.0269579	0.99974	0.873933	-0.22712	0.98792	1.10148	-0.293864	0.93408	1.26037	-0.0375524	0.99623
Sum_Cer1	Sum of ceramides	Cer d1x:1-2/ xx:x (-OH)	10.33 (8.45 - 11.70)	10.09 (8.84 - 11.02)	1.02464	-0.053581	0.80735	0.924454		10.26 (8.30 - 12.18)	8.28 (7.44 - 8.91)	9.47 (8.52 - 10.41)	11.27 (10.25 - 12.28)	0.481869	1	0.806595	0.538313	0.47294	0.922837	-0.0276863	0.99547	1.0984	-0.137817	0.78354	1.14412	-0.824751	0.76627	1.36178	-0.806846	0.23071	1.19024	-0.149053	0.84651
HexCer / Cer	Ratio of hexosylceramides to ceramides	Hex-Cer d1x:x/ xx:x/ Cer d1x:1-2/ xx:x (-OH)	1.46 (1.29 - 1.70)	1.47 (1.28 - 1.75)	0.991571	0.0590507	0.81065	0.927135		1.43 (1.29 - 1.71)	1.43 (1.32 - 1.55)	1.62 (1.49 - 1.84)	1.45 (1.22 - 1.63)	0.580713	1	1.00109	-0.131649	0.94439	1.13645	-0.565154	0.4026	1.01618	-0.120326	0.99294	1.13521	-0.519899	0.88895	1.01507	0.00803625	0.98467	0.894171	0.451202	0.58304
GlcCer / Cer	Ratio of glyco-sylceramides to ceramides	(Hex-Cer d1x:x/ xx:x + Hex2Cer d18:1/ xx:x + Hex3Cer d18:1/ xx:x) / Cer d1x:1-2/ xx:x (-OH)	1.49 (1.31 - 1.73)	1.51 (1.31 - 1.79)	0.984882	0.0542872	0.82581	0.931087		1.45 (1.31 - 1.73)	1.46 (1.35 - 1.58)	1.66 (1.51 - 1.87)	1.48 (1.25 - 1.67)	0.567668	1	1.00528	-0.11642	0.95539	1.13838	-0.573092	0.38812	1.01561	-0.122183	0.99381	1.1324	-0.538894	0.86683	1.01028	-0.00935403	0.98841	0.892153	0.45856	0.56347
Sum_Hex2Cer	Sum of dihexosyl-ceramides	Sum of Hex2Cer d18:1/xx:x	4.59 (3.94 - 5.32)	4.50 (3.97 - 5.19)	1.019	0.0447111	0.8412	0.932303		4.79 (4.02 - 5.54)	3.44 (3.22 - 3.80)	4.06 (3.69 - 4.19)	4.97 (4.49 - 5.64)	0.241804	0.866845	0.718856	0.784968	0.21116	0.847649	0.0286509	0.94816	1.03814	-0.158082	0.70497	1.17916	-1.14351	0.66042	1.44416	-0.930962	0.07247	1.22473	-0.196807	0.636
Sum_Glycosyl_Cer	Sum of glycosyl-ceramides	Hex-Cer d1x:x /xx:x) + Hex2Cer d18:1/xx:x + Hex3Cer d18:1 /xx:x	22.50 (19.26 - 25.82)	22.96 (18.36 - 26.12)	0.980071	-0.0386281	0.86229	0.932303		21.23 (18.92 - 26.83)	18.72 (18.16 - 19.36)	22.43 (20.87 - 23.09)	24.06 (22.61 - 26.49)	0.31419	0.951816	0.881375	0.541876	0.57229	1.05618	-0.333046	0.91795	1.13319	-0.192955	0.72601	1.19833	-1.43252	0.44879	1.2857	-0.874447	0.26881	1.07291	0.179601	0.99985
Sum_VLCFA_Glycosyl_Cer	Sum of very long-chain fatty acid dihydroceramides	Hex-Cer d1x:x /22-26:x + Hex2Cer d18:1/22-26:x + Hex3Cer d18:1 /22-26:0	15.49 (12.72 - 17.50)	15.88 (12.58 - 17.49)	0.975256	-0.017108	0.93841	0.969356		14.90 (12.55 - 18.50)	12.83 (12.14 - 13.75)	15.40 (14.01 - 16.23)	16.81 (15.10 - 18.21)	0.326355	0.951816	0.860836	0.523353	0.61639	1.03322	-0.346497	0.88838	1.12773	-0.189425	0.76063	1.20025	-1.41327	0.44703	1.31004	-0.862472	0.31754	1.09147	0.20523	0.99998
Sum_HexCer	Sum of Hex-Cer d1x:x/xx:x	Sum of Hex-Cer d1x:x/xx:x	15.49 (12.95 - 17.94)	15.92 (12.31 - 17.69)	0.973178	-0.0016246	0.99418	0.997264		14.67 (12.49 - 18.14)	13.47 (12.10 - 14.13)	15.68 (14.33 - 16.41)	16.68 (14.82 - 18.34)	0.388568	0.971157	0.917949	0.426798	0.77242	1.06857	-0.393878	0.82269	1.1367	-0.19482	0.74975	1.16408	-1.32096	0.50686	1.2383	-0.756304	0.44464	1.06376	0.259536	0.9986
Diglycerids (n=7, altered metabolites in t-test n=0, in ANOVA n=0)
DG / TG	Ratio of diglycerides to triglycerides	DG (O-) xx:x_xx:x / TG xx:x_xx:x	0.037 (0.025 - 0.061)	0.031 (0.024 - 0.064)	1.18515	-0.194949	0.4529	0.764802		0.035 (0.024 - 0.063)	0.04 (0.036 - 0.044)	0.051 (0.021 - 0.067)	0.039 (0.03 - 0.061)	0.838501	1	1.13853	0.351097	0.87016	1.44832	-0.0206993	0.99297	1.1105	0.100673	0.95226	1.2721	-0.617368	0.853	0.975382	-0.396553	0.97931	0.766747	0.162771	0.93568
Sum_MUFA_DG	Sum of monoun-saturated fatty acid diglycerides	DG (O-) xx:1_xx:0-1 + DG (O-)xx:0-1_xx:1	20.48 (17.27 - 24.06)	20.22 (16.66 - 25.36)	1.01277	-0.157186	0.48121	0.780729		18.82 (16.34 - 23.95)	19.86 (17.74 - 22.71)	23.87 (22.41 - 24.92)	21.85 (19.21 - 24.38)	0.298572	0.944344	1.05506	0.119457	0.98116	1.26795	-0.60649	0.4548	1.16099	-0.364449	0.61897	1.20178	-0.777248	0.5088	1.1004	-0.500563	0.69771	0.915644	0.284022	0.93579
Sum_saturated_DG	Sum of saturated fatty acid diglyc-erides	Sum of DG xx:0_xx:0	18.04 (16.98 - 19.63)	17.82 (16.90 - 19.65)	1.01249	0.0991672	0.63854	0.853711		17.49 (16.07 - 19.01)	18.12 (17.45 - 21.65)	19.37 (18.19 - 20.72)	18.63 (18.03 - 20.96)	0.047144	0.370956	1.0362	-0.335672	0.92383	1.10779	-0.930976	0.24062	1.06539	-0.609718	0.10149	1.06909	-0.690217	0.80222	1.02817	-0.286339	0.84114	0.96172	0.270757	0.99417
DG / FA	Ratio of diglycerides to fatty acids	DG (O-) xx:x_xx:x / FA xx:x	0.098 (0.082 - 0.12)	0.098 (0.075 - 0.11)	0.997765	0.0913105	0.68323	0.866425		0.096 (0.082 - 0.12)	0.10 (0.074 - 0.14)	0.093 (0.072 - 0.11)	0.10 (0.091 - 0.11)	0.986475	1	1.05783	-0.047119	0.99887	0.97003	0.148186	0.91728	1.03754	0.0222593	0.99995	0.916999	0.178155	0.98391	0.980819	0.0650043	0.99835	1.0696	-0.131224	0.92357
Sum_unsaturated_DG	Sum of unsatu-rated fatty acid diglycerides	DG (O-) xx:x_xx:1-6 + DG (O-) xx:1-3_xx:x	88.48 (80.02 - 103.40)	89.79 (73.09 - 99.69)	0.985388	-0.0492253	0.82764	0.931087		84.96 (74.63 - 99.18)	91.21 (76.60 - 119.53)	95.96 (90.78 - 111.56)	92.92 (85.23 - 102.67)	0.402211	0.976376	1.07355	-0.109322	0.99994	1.12942	-0.662293	0.3974	1.09369	-0.253859	0.89529	1.05204	-0.487367	0.67776	1.01876	-0.127014	0.98206	0.968367	0.584475	0.74695
Sum_DG	Sum of diglycerides	Sum of DG (O-) xx:x_xx:x	108.17 (97.97 - 123.87)	111.65 (90.17 - 117.76)	0.968808	-0.0348233	0.87736	0.939268		101.44 (91.28 - 118.48)	110.55 (100.11 - 137.28)	117.15 (109.11 - 132.49)	111.12 (104.63 - 122.82)	0.288595	0.93476	1.08982	-0.172109	0.99696	1.15486	-0.724822	0.32035	1.09549	-0.314511	0.78411	1.05967	-0.518506	0.68469	1.0052	-0.124464	0.98151	0.948594	0.587398	0.7574
Sum_PUFA_DG	Sum of polyun-saturated fatty acid diglycerides	DG (O-)xx:2-3_xx: xx + DG(O-)xx:x: xx:2-6	67.36 (60.22 - 81.14)	68.58 (57.42 - 76.40)	0.982132	-0.0117432	0.95898	0.98024		65.64 (57.97 - 72.58)	72.80 (57.90 - 97.61)	74.82 (69.00 - 87.25)	69.88 (64.96 - 77.08)	0.49352	1	1.10907	-0.147032	0.99924	1.13986	-0.632032	0.472	1.06467	-0.189526	0.96823	1.02776	-0.370365	0.76664	0.95997	-0.0127226	0.99862	0.934039	0.609201	0.72284
Fatty acids (n=12, altered metabolites in t-test n=3(25.0%), in ANOVA n=0)
DHA / EPA	Ratio of docosa-hexaenoic acid to eicosapentaenoic acid	DHA / EPA	13.91 (3.10 - 20.59)	3.08 (2.14 - 14.64)	4.51684	0.681403	0.00465	0.0430049		14.69 (9.57 - 20.26)	8.35 (3.15 - 15.80)	2.21 (1.63 - 12.00)	13.72 (3.73 - 22.23)	0.524404	1	0.568585	-0.382036	0.94306	0.150733	0.476875	0.39829	0.933733	-0.0785362	0.88287	0.265102	0.810908	0.38203	1.64221	0.25039	0.99983	6.19462	-0.470936	0.22819
PUFA / FA	Ratio of polyun-saturated fatty acids to fatty acids	(AA + DHA + EPA+ FA(xx:2) +FA(20:3)) / (AA +DHA + EPA +FA(xx:x))	2.10 (1.79 - 2.36)	2.31 (1.96 - 2.48)	0.954659	-0.34941	0.04967	0.549432		2.08 (1.73 - 2.35)	2.49 (2.20 - 2.83)	1.80 (1.76 - 2.11)	2.21 (1.85 - 2.42)	0.962421	1	0.752685	-0.00374432	0.69672	1.10503	0.21311	0.47552	1.06092	0.0596358	0.98046	1.46811	0.178941	0.22706	1.40951	0.0615829	0.59968	0.960086	-0.178269	0.69886
Sum_n3_FA	Sum of measured omega-3 fatty acids	DHA + EPA	4.91 (4.18 - 6.22)	5.50 (4.84 - 6.57)	0.892727	-0.305363	0.15145	0.493467		4.68 (3.97 - 5.84)	5.50 (4.96 - 7.13)	6.02 (3.83 - 7.12)	5.18 (4.72 - 6.83)	0.667493	1	1.17465	-0.405627	0.74719	1.28587	-0.336864	0.78897	1.10731	-0.239849	0.81351	1.09469	0.0451874	0.99957	0.942675	0.189353	0.97804	0.861137	0.120144	0.99127
Sum_PUFA_FA	Sum of polyun-saturated fatty acids	(AA + DHA + EPA+ FA(xx:2) +FA(20:3))	34.98 (22.50 - 47.52)	42.30 (28.60 - 57.13)	0.82693	-0.319784	0.15195	0.493467		34.43 (23.20 - 49.35)	27.92 (23.33 - 40.93)	46.82 (31.35 - 59.66)	38.70 (22.78 - 47.32)	0.939845	1	0.81104	-0.0363936	0.98133	1.35994	-0.235828	0.70269	1.12404	-0.0983046	0.99673	1.67678	-0.202125	0.95913	1.38593	-0.0668619	0.9959	0.826538	0.157074	0.82449
DHA / AA	Ratio of do-cosahexaenoic acid to arachidonic acid	DHA / AA	0.94 (0.63 - 2.76)	0.72 (0.54 - 0.87)	1.30306	0.318051	0.18927	0.545348		0.80 (0.53 - 2.66)	1.28 (0.92 - 2.90)	0.65 (0.58 - 0.84)	1.96 (0.87 - 3.79)	0.545302	1	1.59797	-0.13683	0.99976	0.81328	0.120176	0.76665	2.45513	-0.379463	0.17486	0.508945	0.256385	0.86133	1.53641	-0.24695	0.64861	3.0188	-0.481747	0.12946
EPA / AA	Ratio of eicosa-pentaenoic acid to arachidonic acid	EPA / AA	0.19 (0.034 - 0.30)	0.24 (0.063 - 0.44)	0.782995	-0.284174	0.27407	0.643045		0.15 (0.031 - 0.23)	0.30 (0.16 - 0.38)	0.36 (0.14 - 0.39)	0.22 (0.13 - 0.33)	0.289766	0.93476	1.97745	0.58921	0.82971	2.41526	-0.371883	0.68128	1.47229	-0.346344	0.69393	1.2214	-0.672707	0.44686	0.74454	-0.757196	0.47112	0.609578	0.0284652	0.98774
SCD1	Stearoyl-CoA de-saturase-1 index	FA 18:1 / FA 18:0	0.81 (0.50 - 1.35)	0.95 (0.49 - 1.23)	0.853642	-0.17605	0.47102	0.775181		0.78 (0.53 - 1.31)	0.76 (0.37 - 1.30)	1.12 (0.49 - 1.55)	0.82 (0.56 - 1.33)	0.990876	1	0.972918	0.0393347	0.99997	1.4375	-0.114021	0.96897	1.05269	-0.0364584	0.99751	1.47751	-0.162397	0.99054	1.082	-0.0838389	0.99984	0.732307	0.0818341	0.99103
Sum_FA	Sum of fatty acids	AA + DHA + EPA+ FA(xx:x)	1093.10 (919.76 - 1312.65)	1162.45 (1058.61 - 1223.39)	0.940343	-0.137661	0.47436	0.77542		1043.11 (862.97 - 1292.34)	1119.78 (1066.40 - 1204.43)	1316.94 (1117.28 - 1555.04)	1095.01 (946.33 - 1347.11)	0.487038	1	1.0735	-0.239521	0.88147	1.26252	-0.630671	0.27708	1.04975	-0.177906	0.98096	1.17608	-0.366041	0.87415	0.977879	0.0682344	0.96826	0.831476	0.476755	0.48816
SFA / FA	Ratio of saturated fatty acids to fatty acids	FA(xx:0) / (AA +DHA + EPA +FA(xx:x))	0.86 (0.78 - 0.91)	0.85 (0.79 - 0.91)	1.01535	0.114078	0.64913	0.855608		0.85 (0.77 - 0.91)	0.88 (0.83 - 0.92)	0.84 (0.81 - 0.91)	0.88 (0.75 - 0.90)	0.92049	1	1.0378	0.0390446	0.99473	0.995903	-0.259576	0.95642	1.04128	-0.0798246	0.99976	0.959633	-0.406131	0.94061	1.00336	-0.134154	0.99214	1.04557	0.197843	0.97586
Sum_saturated_FA	Sum of saturated fatty acids	FA(xx:0)	914.98 (738.70 - 1104.88)	976.99 (856.30 - 1089.93)	0.936525	-0.0892697	0.6594	0.85713		873.60 (719.38 - 1077.80)	992.30 (805.30 - 1082.70)	1108.60 (1021.10 - 1266.68)	915.00 (753.33 - 1139.09)	0.345806	0.958876	1.13587	-0.229335	0.91135	1.269	-0.754301	0.18398	1.04739	-0.21501	0.97331	1.1172	-0.474554	0.75884	0.9221	0.0231672	0.98447	0.825365	0.559333	0.38259
MUFA / FA	Ratio of monoun-saturated fatty acids to fatty acids	FA(xx:1) / (AA +DHA + EPA +FA(xx:x)) / (AA + DHA + EPA+ FA(xx:x))	10.38 (9.03 - 11.49)	10.76 (9.26 - 12.12)	1.00918	-0.0487976	0.74169	0.932303		10.89 (9.69 - 12.35)	8.74 (8.16 - 9.68)	10.12 (9.27 - 10.35)	10.38 (8.88 - 11.00)	0.928865	1	0.853523	-0.0328507	0.70104	1.15214	0.253577	0.95153	0.828767	0.0698877	0.92751	1.34987	0.407423	0.96688	0.970996	0.115681	0.91974	0.719326	-0.197148	0.99968
Sum_MUFA_FA	Sum of monoun-saturated fatty acids	FA(xx:1) /	118.61 (59.55 - 213.86)	119.72 (65.91 - 172.50)	0.990704	-0.0672406	0.76711	0.907978		115.13 (62.89 - 211.20)	128.66 (55.08 - 200.15)	164.78 (63.28 - 229.05)	126.67 (63.88 - 219.96)	0.998402	1	1.11748	-0.0721982	0.99346	1.43125	-0.0159952	0.99753	1.10023	-0.0336581	0.99778	1.28078	0.056063	0.99989	0.984567	0.0397571	0.99911	0.768722	-0.0169759	0.99993
Lysophosphatidylcholines (n=13, altered metabolites in t-test n=0, in ANOVA n=2(15.4%))
Sum_PUFA_LysoPC	Sum of polyun-saturated fatty acid lysophospha-tidylcholines	Sum of LPC xx:2-4	37.84 (26.43 - 46.15)	43.00 (34.04 - 49.54)	0.88	-0.337671	0.10363	0.409044		38.34 (28.36 - 45.91)	29.28 (23.97 - 38.18)	29.90 (18.62 - 32.02)	44.38 (31.42 - 51.74)	0.174314	0.810563	0.763693	0.477873	0.75771	0.779864	0.754037	0.18223	1.15747	-0.133547	0.80738	1.02117	0.246813	0.88412	1.51562	-0.562923	0.46809	1.4842	-0.813561	0.07639
Sum_UFA_LysoPC	Sum of unsatu-rated fatty acid lysophosphatidyl-cholines	Sum of LPC xx:1-4	60.95 (47.89 - 75.02)	66.50 (57.25 - 76.88)	0.91647	-0.307492	0.12836	0.453217		65.26 (50.44 - 74.53)	48.31 (38.33 - 60.43)	47.52 (32.70 - 54.51)	70.82 (53.64 - 80.98)	0.121901	0.665103	0.740323	0.525334	0.61129	0.728255	0.804561	0.0964	1.08526	-0.0811571	0.89064	0.983699	0.270341	0.86831	1.46592	-0.629098	0.39974	1.49022	-0.89498	0.0511
Sum_all_LPC_PC	Sum of phosphatidyl-cholines and lysophosphatidyl-cholines	PC (O-)xx:x + LPC xx:x	1599.51 (1302.75 - 1861.44)	1612.56 (1414.73 - 1928.92)	0.991909	-0.267661	0.18889	0.545348		1637.84 (1259.85 - 1847.63)	1177.12 (1005.18 - 1308.26)	1393.27 (1359.65 - 1649.92)	1755.02 (1572.97 - 2037.17)	0.249978	0.884974	0.718702	0.616961	0.33	0.850677	-0.242504	0.99308	1.07155	-0.180722	0.56459	1.18363	-1.15276	0.41883	1.49095	-1.14631	0.09256	1.25964	0.129824	0.93631
PUFA_LPC / SFA_LPC	Ratio of polyun-saturated fatty acid lysophospha-tidylcholines to saturated fatty acid lysophospha-tidylcholines	LPC xx:2-4 / LPC 16-26:0	0.27 (0.23 - 0.34)	0.30 (0.27 - 0.37)	0.911959	-0.294123	0.20437	0.565362		0.27 (0.23 - 0.32)	0.30 (0.25 - 0.35)	0.23 (0.22 - 0.28)	0.28 (0.23 - 0.36)	0.618433	1	1.08797	-0.0305712	0.99476	0.847177	0.47416	0.66271	1.04782	-0.160115	0.87785	0.778677	0.488609	0.72736	0.963093	-0.116926	0.99605	1.23683	-0.536743	0.42368
UFA_LPC / SFA_LPC	Ratio of unsatu-rated fatty acid lysophosphatidyl-cholines to satu-rated fatty acid lysophosphatidyl-cholines	LPC xx:1-4 / LPC 16-26:0	0.46 (0.40 - 0.53)	0.51 (0.45 - 0.58)	0.906492	-0.284006	0.23116	0.608275		0.47 (0.41 - 0.52)	0.48 (0.40 - 0.54)	0.40 (0.38 - 0.46)	0.47 (0.41 - 0.55)	0.452518	0.992768	1.01589	-0.0340641	0.99865	0.845201	0.635129	0.34341	0.999598	-0.0835474	0.97518	0.831984	0.619956	0.52827	0.983967	-0.046896	0.99954	1.18268	-0.631269	0.27611
Sum_MUFA_LysoPC	Sum of monoun-saturated fatty acid lysophospha-tidylcholines	Sum of LPC xx:1	23.57 (18.91 - 28.99)	24.10 (22.33 - 29.03)	0.978109	-0.224255	0.24749	0.625286		24.14 (19.71 - 29.74)	19.03 (15.54 - 22.25)	15.97 (14.08 - 21.49)	25.76 (22.06 - 29.85)	0.149887	0.774151	0.788241	0.502126	0.51556	0.661558	0.76296	0.08228	1.06696	0.032371	0.99612	0.839284	0.298253	0.89658	1.35359	-0.625217	0.49235	1.61279	-0.895775	0.09175
Sum_LCFA_LysoPC	Sum of long-chain fatty acid lysophosphatidyl-cholines	Sum of LPC 14-20:x	191.92 (154.72 - 232.10)	187.36 (176.76 - 231.38)	1.02431	-0.23464	0.26681	0.640513		194.17 (158.67 - 233.75)	156.09 (126.86 - 190.15)	158.94 (132.70 - 182.04)	217.28 (170.59 - 237.79)	0.159997	0.799544	0.803857	0.633001	0.41165	0.818561	0.635677	0.24489	1.11905	-0.0864851	0.87688	1.01829	0.0112582	0.99839	1.39209	-0.825632	0.23867	1.36709	-0.803949	0.12981
Sum_LysoPC	Sum of lysophos-phatidylcholines	Sum of LPC xx:x	192.86 (155.41 - 232.91)	188.09 (177.68 - 232.03)	1.02537	-0.234613	0.267	0.640513		194.66 (159.05 - 234.41)	156.79 (127.44 - 190.72)	160.00 (133.41 - 182.97)	217.99 (171.28 - 238.55)	0.16203	0.799544	0.805472	0.633717	0.41045	0.821965	0.630892	0.25061	1.11988	-0.0876655	0.87565	1.02048	0.00592758	0.9987	1.39034	-0.827192	0.23712	1.36245	-0.79989	0.13263
Sum_LysoPC1	Sum of choline and choline-based lipids	Choline + lysoPC a Cxx:x + PC ac Cxx:x	192.86 (155.41 - 232.91)	188.09 (177.68 - 232.03)	1.02537	-0.234613	0.267	0.640513		194.66 (159.05 - 234.41)	156.79 (127.44 - 190.72)	160.00 (133.41 - 182.97)	217.99 (171.28 - 238.55)	0.16203	0.799544	0.805472	0.633717	0.41045	0.821965	0.630892	0.25061	1.11988	-0.0876655	0.87565	1.02048	0.00592758	0.9987	1.39034	-0.827192	0.23712	1.36245	-0.79989	0.13263
PUFA_LPC / MUFA_LPC	Ratio of polyun-saturated fatty acid lysophospha-tidylcholines to monounsaturated fatty acid lyso-phosphatidylcho-lines	LPC xx:2-4 / LPC xx:1	1.51 (1.30 - 1.80)	1.64 (1.51 - 1.86)	0.917469	-0.216943	0.29557	0.657204		1.41 (1.28 - 1.74)	1.69 (1.46 - 1.77)	1.50 (1.32 - 1.66)	1.68 (1.37 - 1.90)	0.857804	1	1.19882	0.0453855	0.99752	1.0595	0.0588425	0.99993	1.19012	-0.217379	0.73237	0.883782	0.0153384	0.99742	0.992743	-0.255907	0.97027	1.12329	-0.271972	0.89174
Sum_saturated_LysoPC	Sum of saturated fatty acid lysophosphatidyl-cholines	Sum of LPC xx:0	128.90 (107.77 - 155.54)	126.02 (118.75 - 143.45)	1.02287	-0.169547	0.44209	0.757993		129.15 (109.05 - 158.31)	104.82 (93.56 - 130.71)	123.93 (91.71 - 129.05)	143.13 (118.94 - 164.59)	0.222218	0.840863	0.811612	0.66259	0.3563	0.959582	0.507442	0.44124	1.10823	-0.06911	0.90761	1.18232	-0.133894	0.99738	1.36546	-0.874665	0.21997	1.15491	-0.668207	0.27561
MUFA_LPC / SFA_LPC	Ratio of monoun-saturated fatty acid lysophospha-tidylcholines to saturated fatty acid lysophospha-tidylcholines	LPC xx:1 / LPC 16-26:0	0.18 (0.16 - 0.20)	0.20 (0.18 - 0.21)	0.92541	-0.133477	0.54787	0.822858		0.18 (0.17 - 0.21)	0.18 (0.17 - 0.20)	0.17 (0.15 - 0.17)	0.18 (0.16 - 0.20)	0.39438	0.971937	0.982345	-0.0473046	0.99977	0.909641	0.618829	0.20007	0.974272	0.147991	0.92277	0.92599	0.773651	0.50119	0.991782	0.268109	0.99061	1.07105	-0.595732	0.48092
Sum_VLCFA_LysoPC	Sum of very long-chain fatty acid lysophosphatidyl-cholines	Sum of LPC 24-26:x	0.70 (0.58 - 0.82)	0.70 (0.63 - 0.82)	0.993617	-0.0774566	0.71144	0.882257		0.67 (0.57 - 0.81)	0.60 (0.52 - 0.74)	0.89 (0.78 - 1.01)	0.76 (0.66 - 0.79)	0.0226702	0.203822	0.895245	0.539223	0.57436	1.31872	-1.02244	0.06499	1.13001	-0.277814	0.86871	1.47303	-1.36582	0.02693	1.26224	-0.789843	0.35222	0.856901	0.786156	0.26536
Other (n=12, altered metabolites in t-test n=0, in ANOVA n=1(8.3%))
pCresolS_synthesis	para-Cresol sulfate synthesis	p-Cresol-SO4 / Tyr	0.93 (0.53 - 1.44)	0.56 (0.31 - 0.71)	1.65327	0.408867	0.06338	0.324257		0.79 (0.46 - 1.14)	1.32 (0.65 - 2.05)	1.61 (1.12 - 2.26)	1.09 (0.75 - 1.38)	0.403308	0.976376	1.66559	0.412692	0.72547	2.02964	-0.53481	0.84037	1.37624	-0.10698	0.86683	1.21857	-0.873974	0.48348	0.82628	-0.484779	0.4818	0.678071	0.406169	0.99302
3_IAA_synthesis	3-Indoleacetic acid synthesis	3-IAA / indole	0.0081 (0.0056 - 0.12)	0.0057 (0.0043 - 0.012)	1.41524	0.28827	0.06943	0.331573		0.0085 (0.0055 - 0.11)	0.01 (0.0076 - 0.30)	0.0062 (0.0038 - 0.0077)	0.0084 (0.0061 - 0.23)	0.386352	0.969375	1.17919	-0.887651	0.58684	0.73114	0.393944	0.78393	0.98404	-0.235294	0.48882	0.620035	0.805256	0.33618	0.834505	0.257866	0.9888	1.3459	-0.320153	0.29362
Indole_sulfonation	Indole sulfonation	Ind-SO4 / indole	0.044 (0.019 - 0.32)	0.02 (0.013 - 0.059)	2.23437	0.302859	0.08939	0.372333		0.046 (0.016 - 0.29)	0.072 (0.046 - 1.34)	0.027 (0.017 - 0.062)	0.046 (0.023 - 0.49)	0.0279684	0.240331	1.57924	-1.10192	0.05247	0.587493	0.547759	0.51814	1.00622	0.0442337	0.93014	0.372009	0.907822	0.01568	0.637155	0.832203	0.17441	1.71274	-0.372243	0.35511
LDH_activity	Lactate dehydrogenase activity	Lac / H1	0.60 (0.45 - 0.78)	0.63 (0.54 - 0.80)	0.955377	-0.443297	0.09443	0.382039		0.59 (0.45 - 0.74)	0.60 (0.50 - 0.60)	0.81 (0.50 - 0.85)	0.57 (0.45 - 0.76)	0.662295	1	1.00764	0.0841274	0.99147	1.36092	-0.404628	0.50827	0.967684	0.135945	0.83528	1.3506	-0.401371	0.59394	0.960344	0.05831	0.99519	0.711051	0.480651	0.27287
Indole_synthesis	Indole synthesis	Indole / Trp	5.35 (0.40 - 7.22)	5.98 (4.36 - 7.45)	0.8952	-0.277884	0.2134	0.575579		4.84 (0.40 - 7.14)	6.07 (1.42 - 7.21)	7.90 (6.56 - 8.98)	4.87 (0.18 - 5.88)	0.317291	0.951816	1.25482	0.309167	0.88435	1.63273	-0.645755	0.22621	1.00585	-0.0435746	0.96877	1.30117	-0.987575	0.1988	0.801586	-0.383313	0.97721	0.616051	0.695827	0.17464
Sum_purines	Sum of purine derivatives	Hypoxanthine +xanthine	7.74 (6.21 - 9.70)	6.82 (5.18 - 8.36)	1.1349	0.246772	0.26949	0.640513		7.67 (6.22 - 9.57)	11.09 (9.14 - 21.11)	7.02 (6.39 - 8.55)	7.13 (6.16 - 9.31)	0.0644049	0.470204	1.44589	-0.972183	0.09008	0.915254	0.188533	0.90695	0.929249	0.142481	0.98404	0.633003	0.894012	0.09179	0.642681	0.994497	0.08036	1.01529	-0.0512758	0.9796
Xanthine_synthesis	Xanthine synthesis	Xanthine /hypoxanthine	0.28 (0.19 - 0.38)	0.34 (0.27 - 0.45)	0.823648	-0.220405	0.31107	0.667053		0.27 (0.18 - 0.35)	0.39 (0.20 - 0.85)	0.34 (0.22 - 0.64)	0.30 (0.23 - 0.46)	0.965138	1	1.43076	-0.221423	0.9877	1.24601	-0.0690915	0.99994	1.09223	-0.0161588	0.99994	0.870872	0.136465	0.99063	0.763397	0.19094	0.99292	0.876589	0.0516895	0.99977
Sum_indoles	Sum of indole metabolites	3-IAA + 3-IPA +Ind-SO4 + indole	296.06 (36.10 - 369.50)	292.20 (223.18 - 378.59)	1.01322	-0.187739	0.42359	0.743065		272.71 (32.67 - 338.86)	294.76 (90.14 - 355.56)	352.57 (289.27 - 441.40)	306.07 (41.30 - 373.78)	0.323009	0.951816	1.08088	0.184779	0.96956	1.29285	-0.689363	0.24256	1.12233	-0.177269	0.99735	1.19611	-1.01314	0.30764	1.03835	-0.374228	0.95003	0.868107	0.565984	0.37664
3_IPA_synthesis	3-Indolepropionic acid synthesis	3-IPA / indole	0.0027 (0.0014 - 0.022)	0.0023 (0.0013 - 0.0044)	1.17118	0.0712281	0.73997	0.893528		0.0031 (0.0016 - 0.021)	0.0015 (0.0011 - 0.038)	0.0016 (0.0012 - 0.0023)	0.0032 (0.0016 - 0.029)	0.411516	0.979706	0.48398	-0.477863	0.5845	0.532304	0.406935	0.70986	1.02969	0.0515365	0.99945	1.09985	0.929968	0.28726	2.12756	0.583656	0.68307	1.93441	-0.475914	0.71592
Sum_steroid_hormones	Sum of steroid hormones	Cortisol + cortisone+ DHEAS	1.73 (0.96 - 2.84)	2.15 (1.52 - 3.11)	0.806227	-0.0649643	0.77959	0.912133		2.17 (0.97 - 2.87)	0.93 (0.76 - 1.43)	0.99 (0.77 - 2.16)	1.85 (1.06 - 3.34)	0.486449	1	0.427419	-0.134757	0.98611	0.457691	-0.261133	0.952	0.854608	-0.418546	0.26737	1.07082	-0.173026	0.99938	1.99946	-0.321974	0.85887	1.86722	-0.172893	0.90211
Sum_carboxylic_acids	Sum of carboxylic acids	AconAcid +DiCA(12:0) +DiCA(14:0) +HipAcid + Lac +OH-GlutAcid +Suc	2749.90 (2323.57 - 3377.22)	3027.57 (2707.18 - 3650.09)	0.908286	-0.441179	0.04863	0.269839		2651.46 (2256.90 - 3193.38)	2848.62 (2519.82 - 3327.98)	3807.59 (2444.99 - 3965.04)	3051.34 (2476.05 - 3434.26)	0.608024	1	1.07436	-0.17833	0.98557	1.43604	-0.509185	0.34735	1.15081	-0.206877	0.98482	1.33664	-0.254809	0.77283	1.07116	-0.0193356	0.99953	0.801383	0.313721	0.55755
Cortisone_synthesis	Cortisone synthesis	Cortisone /cortisol	0.35 (0.27 - 0.49)	0.35 (0.29 - 0.57)	0.990703	-0.0347273	0.86837	0.933762		0.35 (0.27 - 0.50)	0.31 (0.19 - 0.55)	0.28 (0.22 - 0.51)	0.35 (0.28 - 0.46)	0.548431	1	0.878382	-0.463762	0.51093	0.801534	-0.169853	0.97997	0.98998	0.187525	0.99325	0.912512	0.241679	0.85039	1.12705	0.56636	0.47127	1.23511	0.386565	0.95182
Phosphatidylcholines (n=37, altered metabolites in t-test n=10(27.0%), in ANOVA n=4(10.8%))
Pcae / Choline	Ratio of phosphatidylcholines to choline	PC (O-)xx:x / choline	10.41 (8.11 - 13.38)	13.10 (11.44 - 16.20)	0.795083	-0.657849	0.0023	0.0223149		10.25 (8.14 - 13.32)	7.97 (6.64 - 9.20)	8.99 (6.54 - 11.11)	12.57 (10.32 - 14.90)	0.455737	0.994428	0.778172	0.383579	0.74666	0.877761	0.122944	0.98691	1.22628	-0.282852	0.71811	1.12798	-0.359732	0.94747	1.57585	-0.817346	0.40095	1.39706	-0.5129	0.75934
PC / Choline	Ratio of diacyl-phosphatidylcho-lines to choline	PC xx:x / choline	105.07 (79.04 - 132.06)	115.73 (107.79 - 158.55)	0.907858	-0.597096	0.0036	0.0339847		100.80 (78.55 - 133.57)	74.47 (55.41 - 91.62)	101.83 (65.63 - 107.58)	122.92 (106.39 - 144.99)	0.380876	0.966555	0.738858	0.538977	0.48917	1.01023	0.0862796	0.98945	1.21946	-0.221515	0.75334	1.36729	-0.584614	0.80863	1.65047	-0.997801	0.22746	1.20711	-0.412369	0.79282
Pcaa / Choline	Ratio of alkylacyl-phosphatidylcho-lines to choline	PC O-xx:x / choline	93.94 (70.63 - 117.05)	103.47 (95.75 - 143.42)	0.907907	-0.586084	0.00414	0.038684		90.55 (69.21 - 119.70)	66.50 (48.78 - 81.03)	92.83 (59.83 - 95.77)	111.04 (95.21 - 128.18)	0.376453	0.966555	0.734404	0.555123	0.46566	1.02522	0.0856606	0.98905	1.2263	-0.210517	0.7668	1.39599	-0.594795	0.79412	1.66978	-1.0068	0.21877	1.19613	-0.395002	0.79895
PUFA_aa_PC / SFA_aa_PC	Ratio of polyunsaturated fatty acid diacyl-phos-phatidylcholines to saturated fatty acid diacyl-phos-phatidylcholines	PC xx:3-6 / PC xx:0	3.64 (3.13 - 4.09)	4.19 (3.56 - 4.67)	0.906336	-0.52561	0.00613	0.142764		3.81 (3.20 - 4.11)	3.90 (3.66 - 3.96)	2.94 (2.79 - 3.18)	3.56 (3.08 - 4.06)	0.0257059	0.226913	1.06217	-0.0751491	0.8653	0.815531	1.19002	0.05332	0.934666	0.33036	0.51322	0.7678	1.49316	0.0635	0.879963	0.388903	0.40923	1.14608	-0.802616	0.43229
PUFA_PC / SFA_PC	Ratio of polyunsaturated fatty acid phosphatidylcholines to saturated fatty acid phosphatidylcholines	PC (O-)xx:3-6 / PC (O-)xx:0	20.86 (18.78 - 23.25)	22.34 (20.99 - 25.66)	0.933783	-0.585514	0.01135	0.095818		21.64 (19.53 - 23.87)	22.68 (19.02 - 24.09)	18.27 (17.87 - 18.85)	20.39 (18.97 - 22.55)	0.0273486	0.237103	1.04799	-0.0749428	0.99843	0.844068	1.18898	0.05092	0.942345	0.37947	0.26644	0.805414	1.52693	0.17433	0.89919	0.420983	0.59055	1.11643	-0.706757	0.59878
Sum_PUFA_ae_PC	Sum of polyunsaturated fatty acid alkylacyl-phosphatidylcho-lines	Sum of PC O-xx:3-6	84.23 (71.48 - 94.82)	96.67 (82.27 - 111.56)	0.871356	-0.513201	0.01465	0.115675		85.69 (68.44 - 99.77)	72.51 (64.99 - 78.64)	75.68 (69.14 - 80.28)	88.01 (81.55 - 100.74)	0.832134	1	0.846143	0.218282	0.92237	0.883106	0.00556687	0.99742	1.02699	-0.168751	0.81602	1.04368	-0.350609	0.98475	1.21373	-0.630421	0.68099	1.16292	-0.254627	0.8806
PUFA_aa_PC / MUFA_aa_PC	Ratio of polyunsaturated fatty acid diacyl-phos-phatidylcholines to monounsatu-rated fatty acid diacyl-phosphati-dylcholines	PC xx:3-6 / PC xx:1	21.88 (19.44 - 24.73)	24.14 (21.89 - 26.40)	0.910159	-0.435056	0.02022	0.273858		22.19 (19.87 - 24.88)	23.57 (19.35 - 25.29)	18.10 (17.82 - 18.69)	20.74 (19.81 - 23.50)	0.253945	0.88698	1.19745	-0.448814	0.9997	0.868357	0.699473	0.02863	1.06254	0.0768843	0.42151	0.725171	1.2475	0.13919	0.887333	0.452445	0.74016	1.22362	-0.527376	0.35934
Sum_PUFA_PC	Sum of polyunsaturated fatty acid phosphatidylcholines	Sum of PC (O-)xx:3-6	590.66 (486.95 - 646.60)	617.10 (538.18 - 688.98)	0.957146	-0.475149	0.02398	0.161691		601.10 (441.53 - 652.74)	524.21 (393.10 - 547.88)	539.79 (460.63 - 569.91)	621.68 (577.11 - 693.94)	0.833835	1	0.87209	0.259825	0.8272	0.897999	0.131884	0.88193	1.03424	-0.106732	0.81321	1.02971	-0.186834	0.99918	1.18593	-0.569103	0.54691	1.15172	-0.366755	0.60121
Sum_PUFA_aa_PC	Sum of polyunsaturated fatty acid diacyl-phos-phatidylcholines	Sum of PC xx:3-6	493.95 (407.27 - 553.76)	519.63 (450.80 - 585.99)	0.950578	-0.454488	0.03075	0.19642		514.13 (377.49 - 557.45)	451.70 (333.17 - 469.83)	464.11 (379.26 - 500.64)	527.21 (483.82 - 592.94)	0.841955	1	0.878588	0.260319	0.82415	0.902718	0.160919	0.83906	1.02544	-0.0869715	0.83971	1.02746	-0.132322	0.9999	1.16715	-0.515804	0.56352	1.13595	-0.360999	0.5674
PUFA_PC / MUFA_PC	Ratio of polyunsaturated fatty acid phosphati-dylcholines to monounsaturated fatty acid phos-phatidylcholines	PC (O-)xx:3-6 / PC (O-)xx:1	2.23 (1.92 - 2.54)	2.47 (2.10 - 2.67)	0.901952	-0.467202	0.03675	0.22726		2.18 (1.87 - 2.52)	2.61 (2.35 - 2.97)	1.93 (1.88 - 2.15)	2.31 (1.99 - 2.58)	0.191033	0.81715	1.19703	-0.43833	0.69169	0.882952	0.769459	0.3837	1.05996	0.108732	0.95681	0.737621	1.37391	0.18085	0.885496	0.481325	0.54789	1.20048	-0.570638	0.65856
PLA2_activity2	Phospholipase A2 activity (2)	(LPC 16:0 + FA 20:4) / PC 36:4	0.81 (0.67 - 0.95)	0.73 (0.65 - 0.86)	1.11931	0.414517	0.054	0.291277		0.81 (0.71 - 0.96)	0.64 (0.57 - 0.69)	0.85 (0.70 - 1.09)	0.83 (0.64 - 0.91)	0.477416	1	0.795202	0.697998	0.59752	1.0493	0.0305047	0.9942	1.02706	-0.160431	0.98737	1.31953	-0.420538	0.64597	1.29157	-0.686944	0.5267	0.978807	-0.14255	1
Sum_UFA_ae_PC	Sum of unsaturated fatty acid alkylacyl-phos-phatidylcholines	Sum of PC O-xx:1-6	135.87 (111.75 - 153.76)	143.66 (130.31 - 180.35)	0.945771	-0.370467	0.06737	0.331573		132.54 (107.38 - 160.52)	107.54 (101.34 - 121.07)	129.77 (126.57 - 135.40)	144.94 (136.98 - 163.64)	0.429104	0.979706	0.811369	0.354188	0.75101	0.979123	-0.278402	0.95911	1.09359	-0.274786	0.51276	1.20675	-0.935848	0.6573	1.34783	-1.01654	0.29879	1.11691	0.042642	0.97367
Sum_PCae	Sum of alkylacyl-phosphatidylcho-lines	Sum of PC O-xx:x	141.39 (115.68 - 158.24)	147.78 (135.42 - 185.28)	0.956723	-0.365578	0.07121	0.336019		136.56 (111.28 - 166.67)	111.32 (104.99 - 125.51)	134.11 (129.46 - 140.72)	151.03 (142.66 - 169.37)	0.419923	0.979706	0.815186	0.351851	0.7488	0.982059	-0.277611	0.96237	1.10603	-0.282865	0.48627	1.20471	-0.939502	0.66203	1.35678	-1.02741	0.28459	1.12623	0.0284762	0.96584
PUFA_ae_PC / MUFA_ae_PC	Ratio of polyun-saturated fatty acid alkylacyl-phosphatidylcho-lines to monoun-saturated fatty acid alkylacyl-phosphatidylcho-lines	PC O-xx:3-6 / PC O-xx:1	17.66 (15.22 - 19.52)	19.28 (16.12 - 23.90)	0.869468	-0.655189	0.08486	0.0549567		17.80 (15.92 - 20.12)	17.38 (16.60 - 18.21)	17.78 (14.82 - 19.84)	16.97 (13.59 - 19.07)	0.0179824	0.164725	1.02471	-0.245459	0.99446	0.772206	1.08896	0.9998	0.934177	0.337547	0.37817	0.753586	1.46657	0.99908	0.911651	0.678871	0.62408	1.20975	-0.883568	0.68604
Sum_UFA_PC	Sum of unsatu-rated fatty acid phosphatidylcho-lines	Sum of PC (O-)xx:1-6	1381.30 (1099.40 - 1654.43)	1404.49 (1222.80 - 1670.77)	0.983486	-0.26919	0.18371	0.538912		1396.68 (1081.02 - 1600.52)	1024.02 (824.04 - 1096.87)	1208.17 (1178.49 - 1429.79)	1493.16 (1356.92 - 1708.45)	0.216064	0.83585	0.733181	0.619989	0.33323	0.865032	-0.334911	0.95549	1.06908	-0.174807	0.5834	1.17983	-1.20236	0.32311	1.45814	-1.12276	0.09758	1.23588	0.286496	0.98629
Sum_PC	Sum of phosphati-dylcholines	Sum of PC (O-)xx:xx	1411.31 (1123.10 - 1686.74)	1430.57 (1248.17 - 1704.32)	0.986532	-0.267028	0.18676	0.542951		1423.07 (1104.13 - 1627.48)	1046.07 (844.67 - 1121.32)	1233.27 (1203.38 - 1462.25)	1521.75 (1384.70 - 1740.11)	0.218513	0.839067	0.73508	0.61415	0.34122	0.866622	-0.338344	0.95392	1.06934	-0.177848	0.57532	1.17895	-1.20205	0.32688	1.45473	-1.1176	0.09899	1.23392	0.286368	0.98601
Sum_UFA_aa_PC	Sum of unsatu-rated fatty acid diacyl-phosphati-dylcholines	Sum of PC xx:1-6	1241.83 (987.43 - 1501.15)	1256.14 (1101.14 - 1505.90)	0.988611	-0.254887	0.20941	0.572886		1270.82 (957.80 - 1455.95)	909.24 (732.20 - 983.04)	1103.69 (1042.14 - 1294.39)	1340.35 (1213.35 - 1522.03)	0.213833	0.83585	0.715472	0.641809	0.31197	0.86849	-0.32678	0.96239	1.05471	-0.157341	0.61537	1.21387	-1.17048	0.31758	1.47415	-1.10061	0.09584	1.21442	0.287489	0.98687
Sum_PCaa	Sum of diacyl-phosphatidylcho-lines	Sum of PC xx:x	1266.88 (1006.88 - 1525.38)	1275.13 (1120.75 - 1533.01)	0.99353	-0.253153	0.21184	0.575579		1296.17 (979.18 - 1477.81)	927.95 (749.30 - 1002.61)	1123.27 (1063.39 - 1321.53)	1365.08 (1235.61 - 1547.81)	0.216017	0.83585	0.715919	0.636266	0.31962	0.866609	-0.331197	0.96018	1.05316	-0.159914	0.60885	1.21048	-1.17129	0.31997	1.47106	-1.09536	0.09753	1.21527	0.289589	0.98714
UFA_ae_PC / SFA_ae_PC	Ratio of unsaturated fatty acid alkylacyl-phos-phatidylcholines to saturated fatty acid alkylacyl-phosphatidylcho-lines	PC O-xx:1-6 / PC O-xx:0	28.16 (25.85 - 30.93)	28.97 (25.66 - 35.50)	0.971892	-0.275256	0.25743	0.634531		29.04 (26.29 - 31.81)	26.57 (25.99 - 27.81)	28.49 (25.60 - 33.92)	27.99 (23.62 - 29.46)	0.775448	1	0.914835	0.217616	0.99771	0.980942	-0.191604	0.75789	0.963919	0.200567	0.67223	1.07226	-0.390975	0.81839	1.05365	-0.0237637	0.95628	0.982647	0.396204	0.36818
UFA_PC / SFA_PC	Ratio of unsaturated fatty acid phosphatidylcho-lines to saturated fatty acid phos-phatidylcholines	PC (O-)xx:1-6 / PC (O-)xx:0	51.06 (45.86 - 55.50)	52.35 (47.64 - 59.00)	0.975233	-0.27095	0.26828	0.640513		52.92 (46.74 - 57.13)	44.44 (40.83 - 47.11)	50.48 (44.16 - 53.62)	49.22 (46.33 - 53.52)	0.375411	0.966555	0.839696	0.6368	0.49218	0.953877	0.282522	0.95575	0.929908	0.269388	0.68908	1.13598	-0.523328	0.88052	1.10743	-0.537279	0.91398	0.974872	-0.0337824	0.99551
PLA2_activity4	Phospholipase A2 activity (4)	(LPC 18:0 + FA 20:4) / PC 38:4	0.52 (0.43 - 0.60)	0.49 (0.43 - 0.54)	1.06791	0.236498	0.28606	0.653908		0.52 (0.46 - 0.60)	0.35 (0.34 - 0.41)	0.56 (0.46 - 0.68)	0.54 (0.41 - 0.58)	0.276374	0.93476	0.663064	0.882817	0.41623	1.08071	-0.22186	0.82144	1.03492	-0.106877	0.9958	1.62987	-0.697565	0.25566	1.56081	-0.713845	0.39916	0.957632	0.0826568	0.91379
MUFA_aa_PC / SFA_aa_PC	Ratio of monoun-saturated fatty acid diacyl-phos-phatidylcholines to saturated fatty acid diacyl-phos-phatidylcholines	PC xx:1 / PC xx:0	4.77 (4.48 - 5.37)	4.66 (4.21 - 5.28)	0.964643	0.076111	0.31331	0.893528		4.87 (4.61 - 5.58)	4.46 (4.37 - 4.58)	5.34 (4.86 - 7.06)	4.61 (4.17 - 5.29)	0.81457	1	0.802527	0.362433	0.96207	0.92969	0.154094	0.05279	0.953396	0.14064	0.99675	1.15845	-0.316348	0.10589	1.18799	-0.311289	0.98799	1.0255	-0.0245589	0.06268
UFA_aa_PC / SFA_aa_PC	Ratio of unsatu-rated fatty acid diacyl-phosphati-dylcholines to sat-urated fatty acid diacyl-phosphati-dylcholines	PC xx:1-6 / PC xx:0	55.58 (49.63 - 60.74)	57.53 (52.52 - 65.28)	0.966139	-0.246227	0.31749	0.670181		57.94 (50.53 - 62.76)	48.62 (43.78 - 50.56)	54.13 (47.80 - 56.30)	55.34 (51.81 - 59.70)	0.339679	0.955652	0.839242	0.637881	0.45379	0.934332	0.395145	0.81126	0.955236	0.241278	0.78124	1.1133	-0.412611	0.95558	1.13821	-0.554203	0.85029	1.02237	-0.218511	0.9965
PLA2_activity5	Phospholipase A2 activity (5)	(LPC 18:1 + FA 20:4) / PC 38:5	0.71 (0.61 - 0.91)	0.76 (0.63 - 0.90)	0.941815	0.193749	0.35023	0.698969		0.78 (0.63 - 0.95)	0.65 (0.53 - 0.73)	0.70 (0.56 - 0.99)	0.68 (0.53 - 0.73)	0.898958	1	0.834606	0.275361	0.97865	0.903377	-0.054847	0.97315	0.868804	0.140174	0.90239	1.0824	-0.270157	0.92204	1.04098	-0.171959	0.99997	0.961729	0.187964	0.83788
Sum_saturated_PC	Sum of saturated fatty acid phos-phatidylcholines	Sum of PC (O-)xx:0	27.64 (22.06 - 31.97)	26.44 (23.61 - 30.70)	1.04522	-0.115659	0.56965	0.82854		26.39 (21.28 - 32.47)	22.05 (20.62 - 24.46)	29.34 (22.78 - 30.86)	30.26 (27.93 - 32.26)	0.360406	0.961787	0.835601	0.268288	0.84069	1.11167	-0.457373	0.8816	1.14676	-0.295396	0.31493	1.33039	-1.07216	0.63071	1.37238	-0.763281	0.2739	1.03156	0.244976	0.97327
Sum_saturated_ae_PC	Sum of saturated fatty acid alkylacyl-phosphatidylcholines	Sum of PC O-xx:0	4.84 (4.02 - 5.75)	4.67 (4.13 - 5.24)	1.03643	-0.126503	0.57085	0.82854		4.50 (3.91 - 5.71)	3.78 (3.53 - 4.56)	4.35 (3.88 - 5.01)	5.76 (5.01 - 6.27)	0.417882	0.979706	0.840859	0.195082	0.85807	0.968194	-0.143502	0.99678	1.28114	-0.400225	0.15307	1.15143	-0.504707	0.96531	1.52361	-0.894587	0.18885	1.32323	-0.379517	0.41006
Sum_saturated_aa_PC	Sum of saturated fatty acid diacyl-phosphatidylcho-lines	Sum of PC xx:0	22.83 (18.37 - 26.24)	21.95 (19.48 - 25.26)	1.03984	-0.109963	0.58314	0.828694		22.06 (17.35 - 26.21)	18.27 (17.10 - 20.01)	24.31 (18.89 - 26.20)	24.75 (22.68 - 26.24)	0.336223	0.951816	0.828241	0.275481	0.84918	1.10195	-0.513501	0.79739	1.12208	-0.268724	0.37578	1.33047	-1.14933	0.55775	1.35477	-0.713269	0.31553	1.01826	0.342006	0.99744
Pcae / PCaa	Ratio of alkylacyl-phosphatidylcho-lines to diacyl-phosphatidylcho-lines	PC O-xx:x / PC xx:x	0.11 (0.10 - 0.13)	0.12 (0.11 - 0.13)	0.981835	-0.105842	0.62123	0.844844		0.11 (0.10 - 0.12)	0.13 (0.11 - 0.13)	0.11 (0.10 - 0.13)	0.11 (0.10 - 0.12)	0.611185	1	1.12203	-0.556196	0.63224	0.965036	-0.0176973	0.99763	1.00839	-0.231936	0.991	0.86008	0.412104	0.85267	0.898721	0.355691	0.7871	1.04493	-0.187777	1
MUFA_PC / SFA_PC	Ratio of monoun-saturated fatty acid phosphati-dylcholines to sat-urated fatty acid phosphatidylcho-lines	PC (O-)xx:1 / PC (O-)xx:0	9.51 (8.20 - 10.33)	9.57 (8.44 - 10.73)	0.993542	0.104555	0.6537	0.855608		9.76 (8.73 - 11.18)	7.95 (7.52 - 8.74)	9.32 (9.13 - 9.61)	9.52 (7.94 - 9.99)	0.813383	1	0.813973	0.372255	0.70181	0.954327	-0.0128265	0.99997	0.975245	0.122409	0.93045	1.17243	-0.644004	0.84487	1.19813	-0.329971	0.91823	1.02192	0.171984	0.98571
PLA2_activity6	Phospholipase A2 activity (6)	(LPC 18:2 + FA 20:4) / PC 38:6	0.61 (0.41 - 0.80)	0.67 (0.52 - 0.77)	0.910091	0.0798839	0.68808	0.868373		0.69 (0.46 - 0.93)	0.52 (0.35 - 0.75)	0.41 (0.29 - 0.74)	0.51 (0.33 - 0.72)	0.973919	1	0.757738	0.190484	0.99526	0.588015	0.0486969	0.99997	0.734751	0.106755	0.92962	0.776014	-0.0971646	0.99626	0.969664	-0.0717385	0.99888	1.24954	0.0430784	0.97345
PLA2_activity1	Phospholipase A2 activity (1)	LPC xx:x / PC (O-)xx:x	0.14 (0.12 - 0.16)	0.15 (0.12 - 0.16)	0.98469	0.0690625	0.74093	0.893528		0.15 (0.12 - 0.16)	0.13 (0.11 - 0.17)	0.13 (0.12 - 0.14)	0.14 (0.12 - 0.15)	0.0740017	0.493218	0.880366	-0.0847261	0.99447	0.863173	1.08529	0.07931	0.929698	0.0152688	0.99773	0.980471	0.7481	0.19926	1.05604	0.0794119	0.98585	1.07707	-0.861912	0.15406
PLA2_activity3	Phospholipase A2 activity (3)	(LPC 16:1 + FA 20:4) / PC 36:5	0.37 (0.22 - 0.56)	0.41 (0.21 - 0.59)	0.913014	0.059844	0.79278	0.915321		0.41 (0.28 - 0.72)	0.34 (0.21 - 0.48)	0.43 (0.36 - 0.48)	0.26 (0.18 - 0.35)	0.423694	0.979706	0.82294	0.0873881	0.99925	1.02919	-0.30092	0.45282	0.626034	0.375624	0.27098	1.25062	-0.344519	0.7531	0.760728	0.518501	0.61539	0.608281	0.7282	0.06372
Sum_MUFA_ae_PC	Sum of monoun-saturated fatty acid alkylacyl-phosphatidylcho-lines	Sum of PC O-xx:1	23.77 (18.62 - 29.63)	22.17 (19.87 - 27.05)	1.07218	0.0538828	0.79549	0.916301		23.53 (18.43 - 28.61)	17.03 (16.04 - 20.03)	25.74 (24.41 - 29.09)	28.93 (21.43 - 32.92)	0.0795451	0.518378	0.723771	0.350873	0.71298	1.09395	-0.74	0.35322	1.22921	-0.37998	0.33228	1.51146	-1.26455	0.17628	1.69834	-0.996035	0.19252	1.12364	0.552196	0.97089
Sum_MUFA_aa_PC	Sum of monoun-saturated fatty acid diacyl-phos-phatidylcholines	Sum of PC xx:1	221.65 (185.31 - 292.51)	237.83 (201.30 - 277.18)	0.931985	-0.0403701	0.84116	0.932303		223.25 (186.25 - 294.12)	153.47 (146.32 - 196.55)	217.14 (195.68 - 267.65)	240.80 (212.43 - 297.48)	0.520737	1	0.687455	0.459274	0.57306	0.972658	-0.312168	0.98176	1.07863	-0.119806	0.82684	1.41487	-0.996593	0.57039	1.56903	-0.637196	0.32308	1.10896	0.208421	0.99706
MUFA_ae_PC / SFA_ae_PC	Ratio of monoun-saturated fatty acid alkylacyl-phosphatidylcho-lines to saturated fatty acid alkyl-acyl-phosphati-dylcholines	PC O-xx:1 / PC O-xx:0	0.11 (0.064 - 0.18)	0.10 (0.06 - 0.16)	1.0233	0.228581	0.84338	0.667053		0.11 (0.068 - 0.19)	0.093 (0.058 - 0.14)	0.13 (0.057 - 0.15)	0.09 (0.068 - 0.20)	0.0927606	0.570067	0.91666	0.269475	0.9978	1.09654	-0.843793	0.94142	0.945736	-0.0655245	1	1.19623	-0.875571	0.94268	1.03172	-0.463025	0.9978	0.862475	0.796744	0.9566
Sum_MUFA_PC	Sum of monoun-saturated fatty acid phosphati-dylcholines	Sum of PC (O-)xx:1	246.60 (204.09 - 319.39)	262.75 (221.90 - 305.16)	0.938534	-0.0290733	0.88594	0.940825		241.86 (204.50 - 322.19)	171.90 (162.68 - 214.42)	242.89 (218.57 - 296.02)	268.01 (236.49 - 327.27)	0.432563	0.979706	0.710744	0.454535	0.56645	1.00424	-0.383182	0.94549	1.10811	-0.153135	0.76515	1.41294	-1.16195	0.48411	1.55909	-0.676233	0.28386	1.10343	0.256485	0.99948
SM / PC	Ratio of sphingo-myelins to phos-phatidylcholines	SM xx:x / PC (O-)xx:x	0.14 (0.13 - 0.16)	0.14 (0.12 - 0.16)	1.0003	0.0315695	0.89952	0.948352		0.14 (0.13 - 0.15)	0.16 (0.16 - 0.17)	0.13 (0.13 - 0.15)	0.14 (0.13 - 0.16)	0.0459695	0.365872	1.15938	-0.981883	0.07494	0.959327	0.727161	0.46969	1.01795	0.0886077	0.9999	0.827449	1.29403	0.01852	0.87801	0.792883	0.10088	1.0611	-0.476657	0.56637
Sphinomyelins (n=8, altered metabolites in t-test n=0, in ANOVA n=0)
Sum_LCFA_SM	Sum of long-chain fatty acid sphingomyelins	SM 33-36:x	134.16 (112.11 - 150.07)	142.35 (125.77 - 155.92)	0.942447	-0.273384	0.20945	0.572886		127.66 (107.22 - 146.12)	124.53 (107.39 - 139.55)	126.98 (114.32 - 132.30)	146.65 (136.33 - 168.74)	0.9833	1	0.975521	0.0912572	0.99955	0.994673	0.0969186	0.94025	1.14875	-0.0459271	0.73631	1.01963	0.00211126	0.98674	1.17758	-0.159059	0.88921	1.15491	-0.179292	0.64067
Sum_SM	Sum of sphingomyelins	SM x1:x + SM x3:x + SM x5:x	192.90 (162.78 - 218.25)	203.35 (180.39 - 228.26)	0.948589	-0.240529	0.26518	0.640513		188.69 (159.34 - 212.95)	175.34 (155.75 - 194.30)	181.56 (169.74 - 191.74)	215.66 (194.39 - 257.16)	0.975678	1	0.929235	0.115029	0.99635	0.962197	0.0498009	0.95102	1.14295	-0.0753108	0.65964	1.03547	-0.0855365	0.99614	1.22999	-0.212102	0.80614	1.18785	-0.150355	0.61256
Sum_ECFA_SM	Sum of even-chain fatty acid sphingomyelins	SM 33-36:x	168.87 (145.86 - 190.24)	179.21 (156.54 - 196.22)	0.942324	-0.242238	0.26738	0.640513		164.71 (141.87 - 186.71)	154.34 (137.80 - 168.45)	157.21 (152.04 - 169.62)	187.94 (168.75 - 224.87)	0.980977	1	0.937048	0.111287	0.99601	0.954418	0.0443122	0.95921	1.14101	-0.0665992	0.7124	1.01854	-0.0862276	0.9975	1.21767	-0.196804	0.82963	1.19551	-0.130638	0.66643
Sum_OCFA_SM	Sum of odd-chain fatty acid sphin-gomyelins	SM x2:x + SM x4:x + SM x6:x + SM x8:x	23.72 (18.68 - 29.34)	24.90 (21.66 - 30.24)	0.952585	-0.192033	0.35727	0.70224		22.35 (18.12 - 27.87)	21.47 (17.47 - 25.85)	22.79 (15.97 - 24.63)	27.72 (25.03 - 32.15)	0.94607	1	0.96063	0.10491	0.99965	1.01937	0.120555	0.86205	1.2402	-0.102961	0.43912	1.06115	0.0102961	0.95887	1.29103	-0.22784	0.74827	1.21663	-0.275846	0.33951
SM / Cer	Ratio of sphingomyelins to ceramides	SM xx:x / Cer d1x:1-2/ xx:x (-OH)	19.01 (17.01 - 21.66)	19.92 (16.75 - 25.77)	0.954012	-0.214828	0.41245	0.737895		18.66 (17.02 - 22.21)	21.11 (20.72 - 21.54)	19.02 (16.23 - 20.16)	18.40 (17.07 - 21.66)	0.401441	0.976376	1.13121	-0.683329	0.32062	1.01917	0.105998	0.98574	0.986072	0.0995453	0.9993	0.900961	0.907168	0.37901	0.8717	0.748138	0.42768	0.967522	-0.00224103	0.97849
Sum_VLCFA_SM	Sum of very long-chain fatty acid sphingomyelins	Sum of SM 42-44:x	45.71 (38.04 - 54.95)	45.11 (41.05 - 54.16)	1.01323	-0.121232	0.58438	0.828694		45.84 (37.92 - 52.86)	37.94 (36.78 - 39.72)	44.20 (37.53 - 45.48)	52.59 (42.17 - 62.80)	0.925506	1	0.827755	0.138994	0.97033	0.964329	-0.0965827	0.99062	1.14735	-0.14086	0.59935	1.16499	-0.286464	0.9992	1.3861	-0.284182	0.64894	1.18979	-0.0506947	0.70678
SMase	Sphingomyelinase activity	Cer d1x:1-2/ xx:x (-OH) / SM xx:x	0.052 (0.046 - 0.058)	0.05 (0.038 - 0.059)	1.04923	0.139272	0.5887	0.832061		0.053 (0.045 - 0.059)	0.047 (0.046 - 0.048)	0.052 (0.05 - 0.061)	0.054 (0.046 - 0.058)	0.363143	0.961787	0.881615	0.685448	0.29683	0.979341	-0.0969429	0.98479	1.01191	-0.131733	0.99993	1.11085	-0.927534	0.35529	1.14779	-0.813595	0.37946	1.03325	-0.0386229	0.98354
OCFA_SM / ECFA_SM	Ratio of odd-chain fatty acid sphingomyelins to even-chain fatty acid sphingomye-lins	(SM x1:x + SM x3:x + SM x5:x) / (SM x2:x + SM x4:x + SM x6:x + SM x8:x)	0.14 (0.12 - 0.15)	0.14 (0.12 - 0.16)	1.03853	-0.021022	0.93125	0.967106		0.14 (0.12 - 0.15)	0.14 (0.13 - 0.15)	0.14 (0.11 - 0.15)	0.15 (0.14 - 0.16)	0.953023	1	1.00922	0.0740238	0.99985	1.03105	0.0847434	0.95688	1.05123	-0.131132	0.57575	1.02163	0.00893629	0.97253	1.04162	-0.184909	0.89368	1.01957	-0.195789	0.57239
Triglycerids (n=6, altered metabolites in t-test n=0, in ANOVA n=0)
Sum_PUFA_TG	Sum of polyun-saturated fatty acid triglycerides	TG xx:2-6_xx:x + TG xx:x_xx:3-8	1126.81 (789.25 - 1568.85)	965.72 (723.72 - 1433.96)	1.16681	0.311316	0.16358	0.507469		1131.28 (652.29 - 1663.36)	1292.59 (1093.28 - 1464.17)	1003.83 (780.19 - 1777.08)	1083.18 (804.32 - 1304.87)	0.862055	1	1.14259	-0.352751	0.94436	0.887342	-0.0338444	0.98664	0.957479	-0.0227727	0.9985	0.776604	0.510253	0.90134	0.837988	0.460724	0.97476	1.07904	0.0155887	0.97588
TG / FA	Ratio of triglycerides to fatty acids	TG xx:x_xx:x / FA xx:x	2.65 (1.66 - 3.67)	2.87 (1.68 - 3.76)	0.921163	0.16423	0.45855	0.766005		2.82 (1.68 - 3.66)	2.74 (2.26 - 2.99)	1.69 (1.40 - 3.99)	2.14 (1.72 - 3.33)	0.994172	1	0.972844	-0.108581	0.99984	0.598699	0.037438	0.9567	0.758381	-0.0247209	0.9989	0.615411	0.157995	0.98905	0.77955	0.0861133	0.99856	1.26671	-0.0623916	0.94296
Sum_saturated_TG	Sum of saturated fatty acid triglycerides	Sum of TG xx:0_xx:0	45.16 (22.69 - 70.85)	76.76 (33.97 - 99.37)	0.588262	-0.184642	0.46832	0.773373		47.96 (22.64 - 69.12)	34.87 (33.21 - 42.29)	46.67 (38.18 - 159.09)	46.98 (20.00 - 82.87)	0.5758	1	0.72696	0.202419	0.96133	0.973103	-0.493045	0.58805	0.979587	-0.0406392	0.99937	1.33859	-0.73947	0.55439	1.34751	-0.265894	0.95212	1.00666	0.449187	0.69745
Sum_unsaturated_TG	Sum of unsatu-rated fatty acid triglycerides	TG xx:x_xx:1-8 + TG xx:1-6_xx:x	2883.96 (1934.93 - 3731.32)	3151.62 (1982.02 - 4112.72)	0.915071	0.12273	0.6035	0.835107		3218.38 (1535.25 - 3786.63)	2969.26 (2531.29 - 3300.74)	2125.53 (1974.34 - 4926.56)	2806.23 (1950.66 - 3427.44)	0.879298	1	0.922595	-0.258655	0.98481	0.660435	-0.22667	0.99235	0.871937	-0.115604	0.98104	0.715845	0.0400138	0.99986	0.945092	0.179369	0.99966	1.32025	0.134484	1
Sum_TG	Sum of triglycerides	Sum of TG xx:x_xx:x	2922.11 (1961.96 - 3788.45)	3193.68 (2003.33 - 4180.29)	0.914966	0.109776	0.6435	0.853711		3278.88 (1562.47 - 3877.17)	3011.70 (2572.05 - 3333.14)	2141.68 (2012.52 - 5148.94)	2863.53 (1975.84 - 3514.95)	0.88122	1	0.918516	-0.244313	0.98821	0.653173	-0.238059	0.98876	0.873326	-0.113894	0.98224	0.711117	-0.00198541	1	0.950801	0.162745	0.99984	1.33705	0.149243	0.99994
Sum_MUFA_TG	Sum of monoun-saturated fatty acid triglycerides	TG xx:1_xx:0-1 + TG xx:0-1_xx:1	852.34 (567.04 - 1218.77)	1110.02 (618.64 - 1399.05)	0.767857	-0.0686336	0.78016	0.912133		885.65 (520.80 - 1251.13)	858.95 (714.20 - 1001.33)	835.36 (592.27 - 1795.21)	804.21 (590.67 - 1218.77)	0.750318	1	0.969848	-0.119579	0.99985	0.943211	-0.400265	0.83082	0.908048	-0.168628	0.95944	0.972536	-0.398082	0.9415	0.936279	-0.0627442	0.99564	0.962719	0.257182	0.96657
